# Supplementary material for: Efficient keystone species identification strategy based on tabu search
Source: PLoS One. 2023 May 11;18(5):e0285575. doi: 10.1371/journal.pone.0285575 (PMC10174581; doi:10.1371/journal.pone.0285575)
Supplement: S1 Data — (JSON) [file pone.0285575.s001.json]

{
  "Marine Coprophagy (oyster)": {
    "gal": {
      "n": 4,
      "mnext": 5,
      "directed": true,
      "hyper": false,
      "loops": true,
      "multiple": false,
      "bipartite": false,
      "balanced": true
    },
    "mel": [
      {
        "inl": 2,
        "outl": 3,
        "atl": [
          0,
          15.3
        ]
      },
      {
        "inl": 2,
        "outl": 4,
        "atl": [
          0,
          52.9
        ]
      },
      {
        "inl": 3,
        "outl": 1,
        "atl": [
          0,
          21.9
        ]
      },
      {
        "inl": 4,
        "outl": 2,
        "atl": [
          0,
          79.6
        ]
      }
    ],
    "val": [
      {
        "na": false,
        "vertex.names": "SHRIMP",
        "input": 124.1,
        "export": null,
        "respiration": 102.2,
        "output": 102.2,
        "storage": 1,
        "living": true
      },
      {
        "na": false,
        "vertex.names": "BENTHIC ORGANISMS",
        "input": 255.5,
        "export": null,
        "respiration": 244.1,
        "output": 244.1,
        "storage": 1,
        "living": true
      },
      {
        "na": false,
        "vertex.names": "SHRIMP FECES & BACTERIA",
        "input": 0,
        "export": null,
        "respiration": 6.6,
        "output": 6.6,
        "storage": 1,
        "living": false
      },
      {
        "na": false,
        "vertex.names": "BENTHIC FECES & BACTERIA",
        "input": 0,
        "export": null,
        "respiration": 26.7,
        "output": 26.7,
        "storage": 1,
        "living": false
      }
    ]
  },
  "Lake Findley ": {
    "gal": {
      "n": 4,
      "mnext": 7,
      "directed": true,
      "hyper": false,
      "loops": true,
      "multiple": false,
      "bipartite": false,
      "balanced": true
    },
    "mel": [
      {
        "inl": 1,
        "outl": 1,
        "atl": [
          0,
          0.3
        ]
      },
      {
        "inl": 1,
        "outl": 3,
        "atl": [
          0,
          2.2
        ]
      },
      {
        "inl": 2,
        "outl": 4,
        "atl": [
          0,
          11.7
        ]
      },
      {
        "inl": 4,
        "outl": 1,
        "atl": [
          0,
          0.1
        ]
      },
      {
        "inl": 4,
        "outl": 2,
        "atl": [
          0,
          9.4
        ]
      },
      {
        "inl": 4,
        "outl": 3,
        "atl": [
          0,
          5.7
        ]
      }
    ],
    "val": [
      {
        "na": false,
        "vertex.names": "ZOOPLANKTON",
        "input": 0,
        "export": 0,
        "respiration": 2.1,
        "output": 2.1,
        "storage": 1,
        "living": true
      },
      {
        "na": false,
        "vertex.names": "BENTHOS",
        "input": 0,
        "export": 1.1,
        "respiration": 1.2,
        "output": 2.3,
        "storage": 1,
        "living": true
      },
      {
        "na": false,
        "vertex.names": "PARTICULATE ORGANIC CARBO",
        "input": 16.3,
        "export": 7.9,
        "respiration": 0.5,
        "output": 8.4,
        "storage": 1,
        "living": false
      },
      {
        "na": false,
        "vertex.names": "SEDIMENT",
        "input": 5,
        "export": 3.7,
        "respiration": 4.8,
        "output": 8.5,
        "storage": 1,
        "living": false
      }
    ]
  },
  "Mirror Lake": {
    "gal": {
      "n": 5,
      "mnext": 10,
      "directed": true,
      "hyper": false,
      "loops": true,
      "multiple": false,
      "bipartite": false,
      "balanced": true
    },
    "mel": [
      {
        "inl": 1,
        "outl": 1,
        "atl": [
          0,
          5.2
        ]
      },
      {
        "inl": 1,
        "outl": 4,
        "atl": [
          0,
          12.8
        ]
      },
      {
        "inl": 2,
        "outl": 5,
        "atl": [
          0,
          50
        ]
      },
      {
        "inl": 3,
        "outl": 1,
        "atl": [
          0,
          0.5
        ]
      },
      {
        "inl": 3,
        "outl": 2,
        "atl": [
          0,
          0.8
        ]
      },
      {
        "inl": 5,
        "outl": 1,
        "atl": [
          0,
          0.4
        ]
      },
      {
        "inl": 5,
        "outl": 2,
        "atl": [
          0,
          40.2
        ]
      },
      {
        "inl": 5,
        "outl": 3,
        "atl": [
          0,
          0.3
        ]
      },
      {
        "inl": 5,
        "outl": 4,
        "atl": [
          0,
          35
        ]
      }
    ],
    "val": [
      {
        "na": false,
        "vertex.names": "ZOOPLANKTON",
        "input": 0.1,
        "export": 0,
        "respiration": 12,
        "output": 12,
        "storage": 1,
        "living": true
      },
      {
        "na": false,
        "vertex.names": "BENTHOS",
        "input": 0,
        "export": 2.2,
        "respiration": 6.8,
        "output": 9,
        "storage": 1,
        "living": true
      },
      {
        "na": false,
        "vertex.names": "FISH",
        "input": 0,
        "export": 0.4,
        "respiration": 0.6,
        "output": 1,
        "storage": 1,
        "living": true
      },
      {
        "na": false,
        "vertex.names": "PARTICULATE ORGANIC CARBO",
        "input": 67.9,
        "export": 1,
        "respiration": 19.1,
        "output": 20.1,
        "storage": 1,
        "living": false
      },
      {
        "na": false,
        "vertex.names": "SEDIMENT",
        "input": 4.7,
        "export": 8,
        "respiration": 22.6,
        "output": 30.6,
        "storage": 1,
        "living": false
      }
    ]
  },
  "Lake Wingra": {
    "gal": {
      "n": 5,
      "mnext": 11,
      "directed": true,
      "hyper": false,
      "loops": true,
      "multiple": false,
      "bipartite": false,
      "balanced": true
    },
    "mel": [
      {
        "inl": 1,
        "outl": 1,
        "atl": [
          0,
          21.3
        ]
      },
      {
        "inl": 1,
        "outl": 4,
        "atl": [
          0,
          52.2
        ]
      },
      {
        "inl": 2,
        "outl": 5,
        "atl": [
          0,
          34.9
        ]
      },
      {
        "inl": 3,
        "outl": 1,
        "atl": [
          0,
          6.6
        ]
      },
      {
        "inl": 3,
        "outl": 2,
        "atl": [
          0,
          0.6
        ]
      },
      {
        "inl": 4,
        "outl": 5,
        "atl": [
          0,
          330
        ]
      },
      {
        "inl": 5,
        "outl": 1,
        "atl": [
          0,
          2.5
        ]
      },
      {
        "inl": 5,
        "outl": 2,
        "atl": [
          0,
          28.7
        ]
      },
      {
        "inl": 5,
        "outl": 3,
        "atl": [
          0,
          1.5
        ]
      },
      {
        "inl": 5,
        "outl": 4,
        "atl": [
          0,
          560
        ]
      }
    ],
    "val": [
      {
        "na": false,
        "vertex.names": "ZOOPLANKTON",
        "input": 4.9,
        "export": 0,
        "respiration": 48,
        "output": 48,
        "storage": 1,
        "living": true
      },
      {
        "na": false,
        "vertex.names": "BENTHOS",
        "input": 0,
        "export": 0.6,
        "respiration": 5,
        "output": 5.6,
        "storage": 1,
        "living": true
      },
      {
        "na": false,
        "vertex.names": "FISH",
        "input": 0,
        "export": 2.2,
        "respiration": 3.5,
        "output": 5.7,
        "storage": 1,
        "living": true
      },
      {
        "na": false,
        "vertex.names": "PARTICULATE ORGANIC CARBO",
        "input": 474,
        "export": 41.8,
        "respiration": 150,
        "output": 191.8,
        "storage": 1,
        "living": false
      },
      {
        "na": false,
        "vertex.names": "SEDIMENT",
        "input": 0,
        "export": 161,
        "respiration": 66.8,
        "output": 227.8,
        "storage": 1,
        "living": false
      }
    ]
  },
  "Marion Lake": {
    "gal": {
      "n": 5,
      "mnext": 10,
      "directed": true,
      "hyper": false,
      "loops": true,
      "multiple": false,
      "bipartite": false,
      "balanced": true
    },
    "mel": [
      {
        "inl": 1,
        "outl": 1,
        "atl": [
          0,
          1.4
        ]
      },
      {
        "inl": 1,
        "outl": 4,
        "atl": [
          0,
          3.6
        ]
      },
      {
        "inl": 2,
        "outl": 5,
        "atl": [
          0,
          56.7
        ]
      },
      {
        "inl": 3,
        "outl": 1,
        "atl": [
          0,
          0.6
        ]
      },
      {
        "inl": 3,
        "outl": 2,
        "atl": [
          0,
          2
        ]
      },
      {
        "inl": 5,
        "outl": 1,
        "atl": [
          0,
          0.2
        ]
      },
      {
        "inl": 5,
        "outl": 2,
        "atl": [
          0,
          45.6
        ]
      },
      {
        "inl": 5,
        "outl": 3,
        "atl": [
          0,
          0.6
        ]
      },
      {
        "inl": 5,
        "outl": 4,
        "atl": [
          0,
          45
        ]
      }
    ],
    "val": [
      {
        "na": false,
        "vertex.names": "ZOOPLANKTON",
        "input": 1.2,
        "export": 0,
        "respiration": 4,
        "output": 4,
        "storage": 1,
        "living": true
      },
      {
        "na": false,
        "vertex.names": "BENTHOS",
        "input": 0,
        "export": 1.4,
        "respiration": 7.7,
        "output": 9.1,
        "storage": 1,
        "living": true
      },
      {
        "na": false,
        "vertex.names": "FISH",
        "input": 0,
        "export": 0,
        "respiration": 2,
        "output": 2,
        "storage": 1,
        "living": true
      },
      {
        "na": false,
        "vertex.names": "PARTICULATE ORGANIC CARBO",
        "input": 86,
        "export": 36.4,
        "respiration": 1,
        "output": 37.4,
        "storage": 1,
        "living": false
      },
      {
        "na": false,
        "vertex.names": "SEDIMENT",
        "input": 0,
        "export": 8,
        "respiration": 26.7,
        "output": 34.7,
        "storage": 1,
        "living": false
      }
    ]
  },
  "Cone Springs": {
    "gal": {
      "n": 5,
      "mnext": 9,
      "directed": true,
      "hyper": false,
      "loops": true,
      "multiple": false,
      "bipartite": false,
      "balanced": true
    },
    "mel": [
      {
        "inl": 2,
        "outl": 5,
        "atl": [
          0,
          5205
        ]
      },
      {
        "inl": 3,
        "outl": 2,
        "atl": [
          0,
          75
        ]
      },
      {
        "inl": 3,
        "outl": 5,
        "atl": [
          0,
          2309
        ]
      },
      {
        "inl": 4,
        "outl": 3,
        "atl": [
          0,
          370
        ]
      },
      {
        "inl": 5,
        "outl": 1,
        "atl": [
          0,
          8881
        ]
      },
      {
        "inl": 5,
        "outl": 2,
        "atl": [
          0,
          1600
        ]
      },
      {
        "inl": 5,
        "outl": 3,
        "atl": [
          0,
          200
        ]
      },
      {
        "inl": 5,
        "outl": 4,
        "atl": [
          0,
          167
        ]
      }
    ],
    "val": [
      {
        "na": false,
        "vertex.names": "PLANTS",
        "input": 11184,
        "export": 300,
        "respiration": 2003,
        "output": 2303,
        "storage": 285,
        "living": true
      },
      {
        "na": false,
        "vertex.names": "BACTERIA",
        "input": 0,
        "export": 255,
        "respiration": 3275,
        "output": 3530,
        "storage": 117,
        "living": true
      },
      {
        "na": false,
        "vertex.names": "DETRITUS FEEDERS",
        "input": 0,
        "export": 0,
        "respiration": 1814,
        "output": 1814,
        "storage": 60,
        "living": true
      },
      {
        "na": false,
        "vertex.names": "CARNIVORES",
        "input": 0,
        "export": 0,
        "respiration": 203,
        "output": 203,
        "storage": 17,
        "living": true
      },
      {
        "na": false,
        "vertex.names": "DETRITUS",
        "input": 635,
        "export": 860,
        "respiration": 3109,
        "output": 3969,
        "storage": 3579.4,
        "living": false
      }
    ]
  },
  "Silver Springs": {
    "gal": {
      "n": 5,
      "mnext": 8,
      "directed": true,
      "hyper": false,
      "loops": true,
      "multiple": false,
      "bipartite": false,
      "balanced": true
    },
    "mel": [
      {
        "inl": 2,
        "outl": 1,
        "atl": [
          0,
          2874
        ]
      },
      {
        "inl": 3,
        "outl": 2,
        "atl": [
          0,
          382
        ]
      },
      {
        "inl": 4,
        "outl": 3,
        "atl": [
          0,
          21
        ]
      },
      {
        "inl": 5,
        "outl": 1,
        "atl": [
          0,
          3455
        ]
      },
      {
        "inl": 5,
        "outl": 2,
        "atl": [
          0,
          1095
        ]
      },
      {
        "inl": 5,
        "outl": 3,
        "atl": [
          0,
          46
        ]
      },
      {
        "inl": 5,
        "outl": 4,
        "atl": [
          0,
          6
        ]
      }
    ],
    "val": [
      {
        "na": false,
        "vertex.names": "PLANTS",
        "input": 20810,
        "export": 2498,
        "respiration": 11983,
        "output": 14481,
        "storage": 1,
        "living": true
      },
      {
        "na": false,
        "vertex.names": "HERBIVORES",
        "input": 486,
        "export": 0,
        "respiration": 1883,
        "output": 1883,
        "storage": 1,
        "living": true
      },
      {
        "na": false,
        "vertex.names": "CARNIVORES",
        "input": 0,
        "export": 0,
        "respiration": 315,
        "output": 315,
        "storage": 1,
        "living": true
      },
      {
        "na": false,
        "vertex.names": "TOP CARNIVORES",
        "input": 0,
        "export": 0,
        "respiration": 15,
        "output": 15,
        "storage": 1,
        "living": true
      },
      {
        "na": false,
        "vertex.names": "DETRITUS",
        "input": 0,
        "export": 0,
        "respiration": 4602,
        "output": 4602,
        "storage": 1,
        "living": false
      }
    ]
  },
  "English Channel": {
    "gal": {
      "n": 6,
      "mnext": 10,
      "directed": true,
      "hyper": false,
      "loops": true,
      "multiple": false,
      "bipartite": false,
      "balanced": true
    },
    "mel": [
      {
        "inl": 2,
        "outl": 1,
        "atl": [
          0,
          422
        ]
      },
      {
        "inl": 3,
        "outl": 2,
        "atl": [
          0,
          48
        ]
      },
      {
        "inl": 4,
        "outl": 1,
        "atl": [
          0,
          400
        ]
      },
      {
        "inl": 4,
        "outl": 2,
        "atl": [
          0,
          160
        ]
      },
      {
        "inl": 5,
        "outl": 4,
        "atl": [
          0,
          33
        ]
      },
      {
        "inl": 6,
        "outl": 2,
        "atl": [
          0,
          94
        ]
      },
      {
        "inl": 6,
        "outl": 3,
        "atl": [
          0,
          3
        ]
      },
      {
        "inl": 6,
        "outl": 4,
        "atl": [
          0,
          22
        ]
      },
      {
        "inl": 6,
        "outl": 5,
        "atl": [
          0,
          2
        ]
      }
    ],
    "val": [
      {
        "na": false,
        "vertex.names": "PHYTOPLANKTON",
        "input": 1096,
        "export": null,
        "respiration": 274,
        "output": 274,
        "storage": 1,
        "living": true
      },
      {
        "na": false,
        "vertex.names": "ZOOPLANKTON",
        "input": 0,
        "export": null,
        "respiration": 120,
        "output": 120,
        "storage": 1,
        "living": true
      },
      {
        "na": false,
        "vertex.names": "PELAGIC FISH",
        "input": 0,
        "export": null,
        "respiration": 45,
        "output": 45,
        "storage": 1,
        "living": true
      },
      {
        "na": false,
        "vertex.names": "BENTHIC FAUNA",
        "input": 0,
        "export": null,
        "respiration": 505,
        "output": 505,
        "storage": 1,
        "living": true
      },
      {
        "na": false,
        "vertex.names": "DEMERSAL FISH",
        "input": 0,
        "export": null,
        "respiration": 31,
        "output": 31,
        "storage": 1,
        "living": true
      },
      {
        "na": false,
        "vertex.names": "BACTERIA",
        "input": 0,
        "export": null,
        "respiration": 121,
        "output": 121,
        "storage": 1,
        "living": true
      }
    ]
  },
  "Oyster Reef ": {
    "gal": {
      "n": 6,
      "mnext": 13,
      "directed": true,
      "hyper": false,
      "loops": true,
      "multiple": false,
      "bipartite": false,
      "balanced": true
    },
    "mel": [
      {
        "inl": 2,
        "outl": 6,
        "atl": [
          0,
          8.1721
        ]
      },
      {
        "inl": 3,
        "outl": 2,
        "atl": [
          0,
          1.206
        ]
      },
      {
        "inl": 3,
        "outl": 6,
        "atl": [
          0,
          7.2745
        ]
      },
      {
        "inl": 4,
        "outl": 2,
        "atl": [
          0,
          1.206
        ]
      },
      {
        "inl": 4,
        "outl": 3,
        "atl": [
          0,
          0.6609
        ]
      },
      {
        "inl": 4,
        "outl": 6,
        "atl": [
          0,
          0.6431
        ]
      },
      {
        "inl": 5,
        "outl": 1,
        "atl": [
          0,
          0.5135
        ]
      },
      {
        "inl": 5,
        "outl": 4,
        "atl": [
          0,
          0.1721
        ]
      },
      {
        "inl": 6,
        "outl": 1,
        "atl": [
          0,
          15.791
        ]
      },
      {
        "inl": 6,
        "outl": 3,
        "atl": [
          0,
          4.2403
        ]
      },
      {
        "inl": 6,
        "outl": 4,
        "atl": [
          0,
          1.9076
        ]
      },
      {
        "inl": 6,
        "outl": 5,
        "atl": [
          0,
          0.3262
        ]
      }
    ],
    "val": [
      {
        "na": false,
        "vertex.names": "Filter Feeders",
        "input": 41.47,
        "export": null,
        "respiration": 25.165,
        "output": 25.165,
        "storage": 2000,
        "living": true
      },
      {
        "na": false,
        "vertex.names": "Microbiota",
        "input": 0,
        "export": null,
        "respiration": 5.76,
        "output": 5.76,
        "storage": 2.4121,
        "living": true
      },
      {
        "na": false,
        "vertex.names": "Meiofauna",
        "input": 0,
        "export": null,
        "respiration": 3.5794,
        "output": 3.5794,
        "storage": 24.121,
        "living": true
      },
      {
        "na": false,
        "vertex.names": "Deposit Feeders",
        "input": 0,
        "export": null,
        "respiration": 0.4303,
        "output": 0.4303,
        "storage": 16.274,
        "living": true
      },
      {
        "na": false,
        "vertex.names": "Predators",
        "input": 0,
        "export": null,
        "respiration": 0.3594,
        "output": 0.3594,
        "storage": 69.237,
        "living": true
      },
      {
        "na": false,
        "vertex.names": "Deposited Detritus",
        "input": 0,
        "export": null,
        "respiration": 6.1759,
        "output": 6.1759,
        "storage": 1000,
        "living": false
      }
    ]
  },
  "Baie de Somme": {
    "gal": {
      "n": 9,
      "mnext": 25,
      "directed": true,
      "hyper": false,
      "loops": true,
      "multiple": false,
      "bipartite": false,
      "balanced": true
    },
    "mel": [
      {
        "inl": 3,
        "outl": 1,
        "atl": [
          0,
          22.753
        ]
      },
      {
        "inl": 3,
        "outl": 9,
        "atl": [
          0,
          5.688
        ]
      },
      {
        "inl": 4,
        "outl": 1,
        "atl": [
          0,
          3.181
        ]
      },
      {
        "inl": 4,
        "outl": 2,
        "atl": [
          0,
          4.771
        ]
      },
      {
        "inl": 4,
        "outl": 9,
        "atl": [
          0,
          151.076
        ]
      },
      {
        "inl": 5,
        "outl": 2,
        "atl": [
          0,
          3.553
        ]
      },
      {
        "inl": 5,
        "outl": 9,
        "atl": [
          0,
          118.95
        ]
      },
      {
        "inl": 6,
        "outl": 4,
        "atl": [
          0,
          3.058
        ]
      },
      {
        "inl": 6,
        "outl": 5,
        "atl": [
          0,
          8.063
        ]
      },
      {
        "inl": 7,
        "outl": 4,
        "atl": [
          0,
          0.086
        ]
      },
      {
        "inl": 7,
        "outl": 5,
        "atl": [
          0,
          0.266
        ]
      },
      {
        "inl": 7,
        "outl": 6,
        "atl": [
          0,
          0.152
        ]
      },
      {
        "inl": 8,
        "outl": 3,
        "atl": [
          0,
          0.01
        ]
      },
      {
        "inl": 8,
        "outl": 4,
        "atl": [
          0,
          0.175
        ]
      },
      {
        "inl": 8,
        "outl": 5,
        "atl": [
          0,
          0.636
        ]
      },
      {
        "inl": 8,
        "outl": 6,
        "atl": [
          0,
          0.34
        ]
      },
      {
        "inl": 9,
        "outl": 1,
        "atl": [
          0,
          286.621
        ]
      },
      {
        "inl": 9,
        "outl": 2,
        "atl": [
          0,
          277.709
        ]
      },
      {
        "inl": 9,
        "outl": 3,
        "atl": [
          0,
          17.299
        ]
      },
      {
        "inl": 9,
        "outl": 4,
        "atl": [
          0,
          138.552
        ]
      },
      {
        "inl": 9,
        "outl": 5,
        "atl": [
          0,
          104.21
        ]
      },
      {
        "inl": 9,
        "outl": 6,
        "atl": [
          0,
          10.001
        ]
      },
      {
        "inl": 9,
        "outl": 7,
        "atl": [
          0,
          0.253
        ]
      },
      {
        "inl": 9,
        "outl": 8,
        "atl": [
          0,
          1.062
        ]
      }
    ],
    "val": [
      {
        "na": false,
        "vertex.names": "Phytoplankton",
        "input": 312.554,
        "export": 0,
        "respiration": 0,
        "output": 0,
        "storage": 3.703,
        "living": true
      },
      {
        "na": false,
        "vertex.names": "Phytobenthos",
        "input": 286,
        "export": 0,
        "respiration": 0,
        "output": 0,
        "storage": 6.77,
        "living": true
      },
      {
        "na": false,
        "vertex.names": "Zooplankton",
        "input": 0,
        "export": 0,
        "respiration": 11.132,
        "output": 11.132,
        "storage": 0.037,
        "living": true
      },
      {
        "na": false,
        "vertex.names": "Suspension Feeders",
        "input": 0,
        "export": 0,
        "respiration": 17.155,
        "output": 17.155,
        "storage": 12.831,
        "living": true
      },
      {
        "na": false,
        "vertex.names": "Deposit Feeders",
        "input": 0,
        "export": 0,
        "respiration": 9.329,
        "output": 9.329,
        "storage": 3.19,
        "living": true
      },
      {
        "na": false,
        "vertex.names": "Predators",
        "input": 0,
        "export": 0,
        "respiration": 0.627,
        "output": 0.627,
        "storage": 0.782,
        "living": true
      },
      {
        "na": false,
        "vertex.names": "Birds",
        "input": 0,
        "export": 0,
        "respiration": 0.251,
        "output": 0.251,
        "storage": 0.082,
        "living": true
      },
      {
        "na": false,
        "vertex.names": "Fishes",
        "input": 0,
        "export": 0,
        "respiration": 0.1,
        "output": 0.1,
        "storage": 0.043,
        "living": true
      },
      {
        "na": false,
        "vertex.names": "POM",
        "input": 277.5,
        "export": 639.66,
        "respiration": 197.833,
        "output": 837.493,
        "storage": 191.88,
        "living": false
      }
    ]
  },
  "Bothnian Bay": {
    "gal": {
      "n": 12,
      "mnext": 33,
      "directed": true,
      "hyper": false,
      "loops": true,
      "multiple": false,
      "bipartite": false,
      "balanced": false
    },
    "mel": [
      {
        "inl": 2,
        "outl": 12,
        "atl": [
          0,
          8
        ]
      },
      {
        "inl": 3,
        "outl": 1,
        "atl": [
          0,
          1
        ]
      },
      {
        "inl": 3,
        "outl": 2,
        "atl": [
          0,
          5
        ]
      },
      {
        "inl": 4,
        "outl": 1,
        "atl": [
          0,
          9.6
        ]
      },
      {
        "inl": 4,
        "outl": 3,
        "atl": [
          0,
          2.4
        ]
      },
      {
        "inl": 5,
        "outl": 4,
        "atl": [
          0,
          1.7
        ]
      },
      {
        "inl": 6,
        "outl": 4,
        "atl": [
          0,
          1.01
        ]
      },
      {
        "inl": 6,
        "outl": 5,
        "atl": [
          0,
          0.38
        ]
      },
      {
        "inl": 6,
        "outl": 8,
        "atl": [
          0,
          0.02
        ]
      },
      {
        "inl": 6,
        "outl": 9,
        "atl": [
          0,
          0.16
        ]
      },
      {
        "inl": 8,
        "outl": 4,
        "atl": [
          0,
          0.11
        ]
      },
      {
        "inl": 8,
        "outl": 5,
        "atl": [
          0,
          0.01
        ]
      },
      {
        "inl": 8,
        "outl": 8,
        "atl": [
          0,
          0.01
        ]
      },
      {
        "inl": 8,
        "outl": 9,
        "atl": [
          0,
          0.09
        ]
      },
      {
        "inl": 9,
        "outl": 9,
        "atl": [
          0,
          0.04
        ]
      },
      {
        "inl": 9,
        "outl": 10,
        "atl": [
          0,
          0.79
        ]
      },
      {
        "inl": 9,
        "outl": 11,
        "atl": [
          0,
          1.19
        ]
      },
      {
        "inl": 10,
        "outl": 10,
        "atl": [
          0,
          0.04
        ]
      },
      {
        "inl": 10,
        "outl": 11,
        "atl": [
          0,
          4.28
        ]
      },
      {
        "inl": 11,
        "outl": 1,
        "atl": [
          0,
          7.5
        ]
      },
      {
        "inl": 11,
        "outl": 4,
        "atl": [
          0,
          1.59
        ]
      },
      {
        "inl": 11,
        "outl": 6,
        "atl": [
          0,
          0.44
        ]
      },
      {
        "inl": 11,
        "outl": 7,
        "atl": [
          0,
          1.5
        ]
      },
      {
        "inl": 11,
        "outl": 8,
        "atl": [
          0,
          0.06
        ]
      },
      {
        "inl": 11,
        "outl": 9,
        "atl": [
          0,
          1.18
        ]
      },
      {
        "inl": 11,
        "outl": 10,
        "atl": [
          0,
          1.25
        ]
      },
      {
        "inl": 11,
        "outl": 12,
        "atl": [
          0,
          1.05
        ]
      },
      {
        "inl": 12,
        "outl": 1,
        "atl": [
          0,
          4
        ]
      },
      {
        "inl": 12,
        "outl": 3,
        "atl": [
          0,
          3
        ]
      },
      {
        "inl": 12,
        "outl": 4,
        "atl": [
          0,
          1.59
        ]
      },
      {
        "inl": 12,
        "outl": 5,
        "atl": [
          0,
          0.26
        ]
      },
      {
        "inl": 12,
        "outl": 7,
        "atl": [
          0,
          1.5
        ]
      }
    ],
    "val": [
      {
        "na": false,
        "vertex.names": "Pelagic Producers",
        "input": 27.9,
        "export": 0,
        "respiration": 2.8,
        "output": 2.8,
        "storage": 0.17,
        "living": true
      },
      {
        "na": false,
        "vertex.names": "Bacteria",
        "input": 0,
        "export": 0,
        "respiration": 3,
        "output": 3,
        "storage": 0.04,
        "living": true
      },
      {
        "na": false,
        "vertex.names": "Microzooplakton",
        "input": 0,
        "export": 0,
        "respiration": 0.6,
        "output": 0.6,
        "storage": 0.01,
        "living": true
      },
      {
        "na": false,
        "vertex.names": "Mesozooplakton",
        "input": 0,
        "export": 0,
        "respiration": 6,
        "output": 6,
        "storage": 0.1,
        "living": true
      },
      {
        "na": false,
        "vertex.names": "Inv. Carnivores",
        "input": 0,
        "export": 0,
        "respiration": 1.05,
        "output": 1.05,
        "storage": 0.003,
        "living": true
      },
      {
        "na": false,
        "vertex.names": "Pelagic Fish",
        "input": 0,
        "export": 0.03,
        "respiration": 1.1,
        "output": 1.13,
        "storage": 0.21,
        "living": true
      },
      {
        "na": false,
        "vertex.names": "Benthis Producers",
        "input": 3.9,
        "export": 0,
        "respiration": 0.9,
        "output": 0.9,
        "storage": 0.01,
        "living": true
      },
      {
        "na": false,
        "vertex.names": "Dem. Fish",
        "input": 0,
        "export": 0.01,
        "respiration": 0.11,
        "output": 0.12,
        "storage": 0.05,
        "living": true
      },
      {
        "na": false,
        "vertex.names": "Macrofauna",
        "input": 0,
        "export": 0,
        "respiration": 0.55,
        "output": 0.55,
        "storage": 0.11,
        "living": true
      },
      {
        "na": false,
        "vertex.names": "Meiofauna",
        "input": 0,
        "export": 0,
        "respiration": 2.24,
        "output": 2.24,
        "storage": 0.17,
        "living": true
      },
      {
        "na": false,
        "vertex.names": "Sedim. C",
        "input": 0,
        "export": 0,
        "respiration": 0,
        "output": 0,
        "storage": 290,
        "living": false
      },
      {
        "na": false,
        "vertex.names": "DOM",
        "input": 21,
        "export": 0,
        "respiration": 0,
        "output": 0,
        "storage": 190,
        "living": false
      }
    ]
  },
  "Bothnian Sea": {
    "gal": {
      "n": 12,
      "mnext": 35,
      "directed": true,
      "hyper": false,
      "loops": true,
      "multiple": false,
      "bipartite": false,
      "balanced": false
    },
    "mel": [
      {
        "inl": 2,
        "outl": 12,
        "atl": [
          0,
          36
        ]
      },
      {
        "inl": 3,
        "outl": 1,
        "atl": [
          0,
          6
        ]
      },
      {
        "inl": 3,
        "outl": 2,
        "atl": [
          0,
          20
        ]
      },
      {
        "inl": 4,
        "outl": 1,
        "atl": [
          0,
          29.6
        ]
      },
      {
        "inl": 4,
        "outl": 3,
        "atl": [
          0,
          10.3
        ]
      },
      {
        "inl": 5,
        "outl": 4,
        "atl": [
          0,
          4
        ]
      },
      {
        "inl": 6,
        "outl": 4,
        "atl": [
          0,
          2.8
        ]
      },
      {
        "inl": 6,
        "outl": 5,
        "atl": [
          0,
          1
        ]
      },
      {
        "inl": 6,
        "outl": 8,
        "atl": [
          0,
          0.04
        ]
      },
      {
        "inl": 6,
        "outl": 9,
        "atl": [
          0,
          0.42
        ]
      },
      {
        "inl": 8,
        "outl": 4,
        "atl": [
          0,
          0.3
        ]
      },
      {
        "inl": 8,
        "outl": 5,
        "atl": [
          0,
          0.03
        ]
      },
      {
        "inl": 8,
        "outl": 6,
        "atl": [
          0,
          0.01
        ]
      },
      {
        "inl": 8,
        "outl": 8,
        "atl": [
          0,
          0.01
        ]
      },
      {
        "inl": 8,
        "outl": 9,
        "atl": [
          0,
          0.23
        ]
      },
      {
        "inl": 9,
        "outl": 1,
        "atl": [
          0,
          12.8
        ]
      },
      {
        "inl": 9,
        "outl": 9,
        "atl": [
          0,
          0.78
        ]
      },
      {
        "inl": 9,
        "outl": 10,
        "atl": [
          0,
          1.55
        ]
      },
      {
        "inl": 9,
        "outl": 11,
        "atl": [
          0,
          44.6
        ]
      },
      {
        "inl": 10,
        "outl": 10,
        "atl": [
          0,
          0.08
        ]
      },
      {
        "inl": 10,
        "outl": 11,
        "atl": [
          0,
          8.35
        ]
      },
      {
        "inl": 11,
        "outl": 1,
        "atl": [
          0,
          25.3
        ]
      },
      {
        "inl": 11,
        "outl": 4,
        "atl": [
          0,
          6.45
        ]
      },
      {
        "inl": 11,
        "outl": 6,
        "atl": [
          0,
          1.17
        ]
      },
      {
        "inl": 11,
        "outl": 7,
        "atl": [
          0,
          1.5
        ]
      },
      {
        "inl": 11,
        "outl": 8,
        "atl": [
          0,
          0.1
        ]
      },
      {
        "inl": 11,
        "outl": 9,
        "atl": [
          0,
          36
        ]
      },
      {
        "inl": 11,
        "outl": 10,
        "atl": [
          0,
          2.45
        ]
      },
      {
        "inl": 11,
        "outl": 12,
        "atl": [
          0,
          3
        ]
      },
      {
        "inl": 12,
        "outl": 1,
        "atl": [
          0,
          18
        ]
      },
      {
        "inl": 12,
        "outl": 3,
        "atl": [
          0,
          13
        ]
      },
      {
        "inl": 12,
        "outl": 4,
        "atl": [
          0,
          6.45
        ]
      },
      {
        "inl": 12,
        "outl": 5,
        "atl": [
          0,
          0.57
        ]
      },
      {
        "inl": 12,
        "outl": 7,
        "atl": [
          0,
          1.5
        ]
      }
    ],
    "val": [
      {
        "na": false,
        "vertex.names": "Pelagic Producers",
        "input": 122.2,
        "export": 0,
        "respiration": 0.03,
        "output": 0.03,
        "storage": 0.73,
        "living": true
      },
      {
        "na": false,
        "vertex.names": "Bacteria",
        "input": 0,
        "export": 0,
        "respiration": 16,
        "output": 16,
        "storage": 0.14,
        "living": true
      },
      {
        "na": false,
        "vertex.names": "Microzooplakton",
        "input": 0,
        "export": 0,
        "respiration": 2.7,
        "output": 2.7,
        "storage": 0.05,
        "living": true
      },
      {
        "na": false,
        "vertex.names": "Mesozooplakton",
        "input": 0,
        "export": 0,
        "respiration": 19.9,
        "output": 19.9,
        "storage": 0.2,
        "living": true
      },
      {
        "na": false,
        "vertex.names": "Invertebrate Carnivores",
        "input": 0,
        "export": 0,
        "respiration": 2.4,
        "output": 2.4,
        "storage": 0.007,
        "living": true
      },
      {
        "na": false,
        "vertex.names": "Pelagic Fish",
        "input": 0,
        "export": 0.08,
        "respiration": 3,
        "output": 3.08,
        "storage": 0.56,
        "living": true
      },
      {
        "na": false,
        "vertex.names": "Benthic Producers",
        "input": 3.9,
        "export": 0,
        "respiration": 0.9,
        "output": 0.9,
        "storage": 0.01,
        "living": true
      },
      {
        "na": false,
        "vertex.names": "Demersal Fish",
        "input": 0,
        "export": 0.03,
        "respiration": 0.4,
        "output": 0.43,
        "storage": 0.15,
        "living": true
      },
      {
        "na": false,
        "vertex.names": "Macrofauna",
        "input": 0,
        "export": 0,
        "respiration": 22.3,
        "output": 22.3,
        "storage": 4.8,
        "living": true
      },
      {
        "na": false,
        "vertex.names": "Meiofauna",
        "input": 0,
        "export": 0,
        "respiration": 4.35,
        "output": 4.35,
        "storage": 0.32,
        "living": true
      },
      {
        "na": false,
        "vertex.names": "Sediment Carbon",
        "input": 0,
        "export": 0,
        "respiration": 0,
        "output": 0,
        "storage": 310,
        "living": false
      },
      {
        "na": false,
        "vertex.names": "DOM",
        "input": 6,
        "export": 0,
        "respiration": 0,
        "output": 0,
        "storage": 280,
        "living": false
      }
    ]
  },
  "Ythan Estuary": {
    "gal": {
      "n": 13,
      "mnext": 40,
      "directed": true,
      "hyper": false,
      "loops": true,
      "multiple": false,
      "bipartite": false,
      "balanced": true
    },
    "mel": [
      {
        "inl": 1,
        "outl": 11,
        "atl": [
          0,
          833
        ]
      },
      {
        "inl": 2,
        "outl": 11,
        "atl": [
          0,
          167
        ]
      },
      {
        "inl": 3,
        "outl": 11,
        "atl": [
          0,
          51.7
        ]
      },
      {
        "inl": 4,
        "outl": 1,
        "atl": [
          0,
          8
        ]
      },
      {
        "inl": 5,
        "outl": 2,
        "atl": [
          0,
          0.6
        ]
      },
      {
        "inl": 5,
        "outl": 12,
        "atl": [
          0,
          3.6
        ]
      },
      {
        "inl": 6,
        "outl": 2,
        "atl": [
          0,
          9.9
        ]
      },
      {
        "inl": 6,
        "outl": 12,
        "atl": [
          0,
          55.8
        ]
      },
      {
        "inl": 7,
        "outl": 3,
        "atl": [
          0,
          3.4
        ]
      },
      {
        "inl": 7,
        "outl": 13,
        "atl": [
          0,
          65.4
        ]
      },
      {
        "inl": 8,
        "outl": 3,
        "atl": [
          0,
          19.7
        ]
      },
      {
        "inl": 8,
        "outl": 8,
        "atl": [
          0,
          1.4
        ]
      },
      {
        "inl": 8,
        "outl": 13,
        "atl": [
          0,
          378.3
        ]
      },
      {
        "inl": 9,
        "outl": 6,
        "atl": [
          0,
          8
        ]
      },
      {
        "inl": 9,
        "outl": 8,
        "atl": [
          0,
          9.3
        ]
      },
      {
        "inl": 9,
        "outl": 10,
        "atl": [
          0,
          0.5
        ]
      },
      {
        "inl": 10,
        "outl": 5,
        "atl": [
          0,
          0.8
        ]
      },
      {
        "inl": 10,
        "outl": 6,
        "atl": [
          0,
          0.1
        ]
      },
      {
        "inl": 10,
        "outl": 8,
        "atl": [
          0,
          8.3
        ]
      },
      {
        "inl": 11,
        "outl": 1,
        "atl": [
          0,
          300
        ]
      },
      {
        "inl": 11,
        "outl": 12,
        "atl": [
          0,
          271.5
        ]
      },
      {
        "inl": 11,
        "outl": 13,
        "atl": [
          0,
          54
        ]
      },
      {
        "inl": 12,
        "outl": 5,
        "atl": [
          0,
          0.3
        ]
      },
      {
        "inl": 12,
        "outl": 6,
        "atl": [
          0,
          3.3
        ]
      },
      {
        "inl": 12,
        "outl": 7,
        "atl": [
          0,
          5.1
        ]
      },
      {
        "inl": 12,
        "outl": 8,
        "atl": [
          0,
          49
        ]
      },
      {
        "inl": 12,
        "outl": 9,
        "atl": [
          0,
          0.7
        ]
      },
      {
        "inl": 12,
        "outl": 10,
        "atl": [
          0,
          0.6
        ]
      },
      {
        "inl": 13,
        "outl": 1,
        "atl": [
          0,
          30
        ]
      },
      {
        "inl": 13,
        "outl": 2,
        "atl": [
          0,
          50
        ]
      },
      {
        "inl": 13,
        "outl": 3,
        "atl": [
          0,
          7.9
        ]
      },
      {
        "inl": 13,
        "outl": 4,
        "atl": [
          0,
          1.1
        ]
      },
      {
        "inl": 13,
        "outl": 5,
        "atl": [
          0,
          1.2
        ]
      },
      {
        "inl": 13,
        "outl": 6,
        "atl": [
          0,
          14.6
        ]
      },
      {
        "inl": 13,
        "outl": 7,
        "atl": [
          0,
          37.4
        ]
      },
      {
        "inl": 13,
        "outl": 8,
        "atl": [
          0,
          190.1
        ]
      },
      {
        "inl": 13,
        "outl": 9,
        "atl": [
          0,
          2.6
        ]
      },
      {
        "inl": 13,
        "outl": 10,
        "atl": [
          0,
          1
        ]
      },
      {
        "inl": 13,
        "outl": 12,
        "atl": [
          0,
          278
        ]
      }
    ],
    "val": [
      {
        "na": false,
        "vertex.names": "Benthic Macrophytes",
        "input": 0,
        "export": 162,
        "respiration": 333,
        "output": 495,
        "storage": 1,
        "living": true
      },
      {
        "na": false,
        "vertex.names": "Phytoplankton",
        "input": 0,
        "export": 39.5,
        "respiration": 67,
        "output": 106.5,
        "storage": 1,
        "living": true
      },
      {
        "na": false,
        "vertex.names": "Benthic Microflora",
        "input": 0,
        "export": 0,
        "respiration": 20.7,
        "output": 20.7,
        "storage": 1,
        "living": true
      },
      {
        "na": false,
        "vertex.names": "Herbivorous Birds",
        "input": 0,
        "export": 0,
        "respiration": 6.9,
        "output": 6.9,
        "storage": 1,
        "living": true
      },
      {
        "na": false,
        "vertex.names": "Zooplankton",
        "input": 0,
        "export": 0.2,
        "respiration": 1.7,
        "output": 1.9,
        "storage": 1,
        "living": true
      },
      {
        "na": false,
        "vertex.names": "Invertebrate Suspension Feeders",
        "input": 0,
        "export": 1.6,
        "respiration": 38.1,
        "output": 39.7,
        "storage": 1,
        "living": true
      },
      {
        "na": false,
        "vertex.names": "Meiofauna",
        "input": 0,
        "export": 2.5,
        "respiration": 23.8,
        "output": 26.3,
        "storage": 1,
        "living": true
      },
      {
        "na": false,
        "vertex.names": "Invertebrate Deposit Feeders",
        "input": 0,
        "export": 24.5,
        "respiration": 116.8,
        "output": 141.3,
        "storage": 1,
        "living": true
      },
      {
        "na": false,
        "vertex.names": "Carnivorous Birds",
        "input": 0,
        "export": 0.3,
        "respiration": 14.2,
        "output": 14.5,
        "storage": 1,
        "living": true
      },
      {
        "na": false,
        "vertex.names": "Carnivorous Fish",
        "input": 0,
        "export": 0.2,
        "respiration": 6.9,
        "output": 7.1,
        "storage": 1,
        "living": true
      },
      {
        "na": false,
        "vertex.names": "Nutrient Pool",
        "input": 461,
        "export": 34.8,
        "respiration": 0,
        "output": 34.8,
        "storage": 1,
        "living": false
      },
      {
        "na": false,
        "vertex.names": "Suspended POC",
        "input": 797.6,
        "export": 13.2,
        "respiration": 234.5,
        "output": 247.7,
        "storage": 1,
        "living": false
      },
      {
        "na": false,
        "vertex.names": "Sediment POC",
        "input": 0,
        "export": 0,
        "respiration": 116.2,
        "output": 116.2,
        "storage": 1,
        "living": false
      }
    ]
  },
  "Sundarban Mangrove (virgin)": {
    "gal": {
      "n": 14,
      "mnext": 44,
      "directed": true,
      "hyper": false,
      "loops": true,
      "multiple": false,
      "bipartite": false,
      "balanced": false
    },
    "mel": [
      {
        "inl": 4,
        "outl": 2,
        "atl": [
          0,
          3792
        ]
      },
      {
        "inl": 5,
        "outl": 1,
        "atl": [
          0,
          987
        ]
      },
      {
        "inl": 5,
        "outl": 3,
        "atl": [
          0,
          4852
        ]
      },
      {
        "inl": 6,
        "outl": 1,
        "atl": [
          0,
          6702
        ]
      },
      {
        "inl": 6,
        "outl": 3,
        "atl": [
          0,
          8995
        ]
      },
      {
        "inl": 7,
        "outl": 1,
        "atl": [
          0,
          1150
        ]
      },
      {
        "inl": 7,
        "outl": 3,
        "atl": [
          0,
          10651
        ]
      },
      {
        "inl": 8,
        "outl": 14,
        "atl": [
          0,
          27621
        ]
      },
      {
        "inl": 9,
        "outl": 8,
        "atl": [
          0,
          2692
        ]
      },
      {
        "inl": 9,
        "outl": 14,
        "atl": [
          0,
          29372
        ]
      },
      {
        "inl": 10,
        "outl": 8,
        "atl": [
          0,
          2329
        ]
      },
      {
        "inl": 10,
        "outl": 14,
        "atl": [
          0,
          26611
        ]
      },
      {
        "inl": 11,
        "outl": 4,
        "atl": [
          0,
          470
        ]
      },
      {
        "inl": 11,
        "outl": 5,
        "atl": [
          0,
          1398
        ]
      },
      {
        "inl": 11,
        "outl": 6,
        "atl": [
          0,
          4802
        ]
      },
      {
        "inl": 11,
        "outl": 7,
        "atl": [
          0,
          3003
        ]
      },
      {
        "inl": 11,
        "outl": 9,
        "atl": [
          0,
          6921
        ]
      },
      {
        "inl": 11,
        "outl": 10,
        "atl": [
          0,
          2112
        ]
      },
      {
        "inl": 12,
        "outl": 4,
        "atl": [
          0,
          801
        ]
      },
      {
        "inl": 12,
        "outl": 5,
        "atl": [
          0,
          429
        ]
      },
      {
        "inl": 12,
        "outl": 6,
        "atl": [
          0,
          1109
        ]
      },
      {
        "inl": 12,
        "outl": 7,
        "atl": [
          0,
          851
        ]
      },
      {
        "inl": 12,
        "outl": 9,
        "atl": [
          0,
          4650
        ]
      },
      {
        "inl": 12,
        "outl": 10,
        "atl": [
          0,
          2600
        ]
      },
      {
        "inl": 13,
        "outl": 6,
        "atl": [
          0,
          500
        ]
      },
      {
        "inl": 13,
        "outl": 7,
        "atl": [
          0,
          208
        ]
      },
      {
        "inl": 13,
        "outl": 9,
        "atl": [
          0,
          2342
        ]
      },
      {
        "inl": 13,
        "outl": 10,
        "atl": [
          0,
          531
        ]
      },
      {
        "inl": 13,
        "outl": 11,
        "atl": [
          0,
          529
        ]
      },
      {
        "inl": 13,
        "outl": 12,
        "atl": [
          0,
          1219
        ]
      },
      {
        "inl": 14,
        "outl": 1,
        "atl": [
          0,
          1288
        ]
      },
      {
        "inl": 14,
        "outl": 2,
        "atl": [
          0,
          1972
        ]
      },
      {
        "inl": 14,
        "outl": 3,
        "atl": [
          0,
          66229
        ]
      },
      {
        "inl": 14,
        "outl": 4,
        "atl": [
          0,
          799
        ]
      },
      {
        "inl": 14,
        "outl": 5,
        "atl": [
          0,
          3001
        ]
      },
      {
        "inl": 14,
        "outl": 6,
        "atl": [
          0,
          3192
        ]
      },
      {
        "inl": 14,
        "outl": 7,
        "atl": [
          0,
          6547
        ]
      },
      {
        "inl": 14,
        "outl": 8,
        "atl": [
          0,
          9833
        ]
      },
      {
        "inl": 14,
        "outl": 9,
        "atl": [
          0,
          13930
        ]
      },
      {
        "inl": 14,
        "outl": 10,
        "atl": [
          0,
          8360
        ]
      },
      {
        "inl": 14,
        "outl": 11,
        "atl": [
          0,
          8392
        ]
      },
      {
        "inl": 14,
        "outl": 12,
        "atl": [
          0,
          3411
        ]
      },
      {
        "inl": 14,
        "outl": 13,
        "atl": [
          0,
          477
        ]
      }
    ],
    "val": [
      {
        "na": false,
        "vertex.names": "benthic algae",
        "input": 12429,
        "export": 1082,
        "respiration": 1220,
        "output": 2302,
        "storage": 271,
        "living": true
      },
      {
        "na": false,
        "vertex.names": "phytoplankton",
        "input": 6957,
        "export": 418,
        "respiration": 775,
        "output": 1193,
        "storage": 239,
        "living": true
      },
      {
        "na": false,
        "vertex.names": "macrophytes",
        "input": 99992,
        "export": 3833,
        "respiration": 5432,
        "output": 9265,
        "storage": 308,
        "living": true
      },
      {
        "na": false,
        "vertex.names": "zooplankton",
        "input": 0,
        "export": 0,
        "respiration": 1722,
        "output": 1722,
        "storage": 116,
        "living": true
      },
      {
        "na": false,
        "vertex.names": "browsers",
        "input": 0,
        "export": 0,
        "respiration": 1011,
        "output": 1011,
        "storage": 73,
        "living": true
      },
      {
        "na": false,
        "vertex.names": "filter deposit feeders",
        "input": 0,
        "export": 6094,
        "respiration": 0,
        "output": 6094,
        "storage": 315,
        "living": true
      },
      {
        "na": false,
        "vertex.names": "meio & macrobenthic herbivores",
        "input": 0,
        "export": 980,
        "respiration": 212,
        "output": 1192,
        "storage": 82,
        "living": true
      },
      {
        "na": false,
        "vertex.names": "bacteria",
        "input": 0,
        "export": 9796,
        "respiration": 2921,
        "output": 12717,
        "storage": 373,
        "living": true
      },
      {
        "na": false,
        "vertex.names": "benthic detritivores",
        "input": 0,
        "export": 0,
        "respiration": 4221,
        "output": 4221,
        "storage": 329,
        "living": true
      },
      {
        "na": false,
        "vertex.names": "pelagic detritvores",
        "input": 0,
        "export": 10895,
        "respiration": 4442,
        "output": 15337,
        "storage": 422,
        "living": true
      },
      {
        "na": false,
        "vertex.names": "macrobenthic carnivores",
        "input": 0,
        "export": 8780,
        "respiration": 1005,
        "output": 9785,
        "storage": 78,
        "living": true
      },
      {
        "na": false,
        "vertex.names": "pelagic carnivores",
        "input": 0,
        "export": 4983,
        "respiration": 827,
        "output": 5810,
        "storage": 67,
        "living": true
      },
      {
        "na": false,
        "vertex.names": "top carnivores",
        "input": 0,
        "export": 4450,
        "respiration": 402,
        "output": 4852,
        "storage": 92,
        "living": true
      },
      {
        "na": false,
        "vertex.names": "detritus",
        "input": 6320,
        "export": 6320,
        "respiration": 12921,
        "output": 19241,
        "storage": 6873,
        "living": false
      }
    ]
  },
  "Sundarban Mangrove (reclaimed)": {
    "gal": {
      "n": 14,
      "mnext": 44,
      "directed": true,
      "hyper": false,
      "loops": true,
      "multiple": false,
      "bipartite": false,
      "balanced": false
    },
    "mel": [
      {
        "inl": 4,
        "outl": 2,
        "atl": [
          0,
          4831
        ]
      },
      {
        "inl": 5,
        "outl": 1,
        "atl": [
          0,
          729
        ]
      },
      {
        "inl": 5,
        "outl": 3,
        "atl": [
          0,
          873
        ]
      },
      {
        "inl": 6,
        "outl": 1,
        "atl": [
          0,
          1115
        ]
      },
      {
        "inl": 6,
        "outl": 3,
        "atl": [
          0,
          1450
        ]
      },
      {
        "inl": 7,
        "outl": 1,
        "atl": [
          0,
          1021
        ]
      },
      {
        "inl": 7,
        "outl": 3,
        "atl": [
          0,
          3233
        ]
      },
      {
        "inl": 8,
        "outl": 14,
        "atl": [
          0,
          6221
        ]
      },
      {
        "inl": 9,
        "outl": 8,
        "atl": [
          0,
          283
        ]
      },
      {
        "inl": 9,
        "outl": 14,
        "atl": [
          0,
          6701
        ]
      },
      {
        "inl": 10,
        "outl": 8,
        "atl": [
          0,
          105
        ]
      },
      {
        "inl": 10,
        "outl": 14,
        "atl": [
          0,
          7782
        ]
      },
      {
        "inl": 11,
        "outl": 4,
        "atl": [
          0,
          354
        ]
      },
      {
        "inl": 11,
        "outl": 5,
        "atl": [
          0,
          242
        ]
      },
      {
        "inl": 11,
        "outl": 6,
        "atl": [
          0,
          922
        ]
      },
      {
        "inl": 11,
        "outl": 7,
        "atl": [
          0,
          935
        ]
      },
      {
        "inl": 11,
        "outl": 9,
        "atl": [
          0,
          234
        ]
      },
      {
        "inl": 11,
        "outl": 10,
        "atl": [
          0,
          217
        ]
      },
      {
        "inl": 12,
        "outl": 4,
        "atl": [
          0,
          685
        ]
      },
      {
        "inl": 12,
        "outl": 5,
        "atl": [
          0,
          61
        ]
      },
      {
        "inl": 12,
        "outl": 6,
        "atl": [
          0,
          249
        ]
      },
      {
        "inl": 12,
        "outl": 7,
        "atl": [
          0,
          319
        ]
      },
      {
        "inl": 12,
        "outl": 9,
        "atl": [
          0,
          51
        ]
      },
      {
        "inl": 12,
        "outl": 10,
        "atl": [
          0,
          279
        ]
      },
      {
        "inl": 13,
        "outl": 6,
        "atl": [
          0,
          205
        ]
      },
      {
        "inl": 13,
        "outl": 7,
        "atl": [
          0,
          41
        ]
      },
      {
        "inl": 13,
        "outl": 9,
        "atl": [
          0,
          12
        ]
      },
      {
        "inl": 13,
        "outl": 10,
        "atl": [
          0,
          32
        ]
      },
      {
        "inl": 13,
        "outl": 11,
        "atl": [
          0,
          182
        ]
      },
      {
        "inl": 13,
        "outl": 12,
        "atl": [
          0,
          84
        ]
      },
      {
        "inl": 14,
        "outl": 1,
        "atl": [
          0,
          5638
        ]
      },
      {
        "inl": 14,
        "outl": 2,
        "atl": [
          0,
          2470
        ]
      },
      {
        "inl": 14,
        "outl": 3,
        "atl": [
          0,
          4858
        ]
      },
      {
        "inl": 14,
        "outl": 4,
        "atl": [
          0,
          1071
        ]
      },
      {
        "inl": 14,
        "outl": 5,
        "atl": [
          0,
          1287
        ]
      },
      {
        "inl": 14,
        "outl": 6,
        "atl": [
          0,
          601
        ]
      },
      {
        "inl": 14,
        "outl": 7,
        "atl": [
          0,
          2522
        ]
      },
      {
        "inl": 14,
        "outl": 8,
        "atl": [
          0,
          2387
        ]
      },
      {
        "inl": 14,
        "outl": 9,
        "atl": [
          0,
          840
        ]
      },
      {
        "inl": 14,
        "outl": 10,
        "atl": [
          0,
          697
        ]
      },
      {
        "inl": 14,
        "outl": 11,
        "atl": [
          0,
          1624
        ]
      },
      {
        "inl": 14,
        "outl": 12,
        "atl": [
          0,
          1193
        ]
      },
      {
        "inl": 14,
        "outl": 13,
        "atl": [
          0,
          24
        ]
      }
    ],
    "val": [
      {
        "na": false,
        "vertex.names": "benthic algae",
        "input": 10520,
        "export": 292,
        "respiration": 1725,
        "output": 2017,
        "storage": 271,
        "living": true
      },
      {
        "na": false,
        "vertex.names": "phytoplankton",
        "input": 8864,
        "export": 280,
        "respiration": 1183,
        "output": 1463,
        "storage": 239,
        "living": true
      },
      {
        "na": false,
        "vertex.names": "macrophytes",
        "input": 12837,
        "export": 422,
        "respiration": 2001,
        "output": 2423,
        "storage": 308,
        "living": true
      },
      {
        "na": false,
        "vertex.names": "zooplankton",
        "input": 0,
        "export": 0,
        "respiration": 2721,
        "output": 2721,
        "storage": 116,
        "living": true
      },
      {
        "na": false,
        "vertex.names": "browsers",
        "input": 0,
        "export": 0,
        "respiration": 222,
        "output": 222,
        "storage": 73,
        "living": true
      },
      {
        "na": false,
        "vertex.names": "filter deposit feeders",
        "input": 0,
        "export": 0,
        "respiration": 588,
        "output": 588,
        "storage": 315,
        "living": true
      },
      {
        "na": false,
        "vertex.names": "meio & macrobenthic herbivores",
        "input": 0,
        "export": 75,
        "respiration": 362,
        "output": 437,
        "storage": 82,
        "living": true
      },
      {
        "na": false,
        "vertex.names": "bacteria",
        "input": 0,
        "export": 622,
        "respiration": 2824,
        "output": 3446,
        "storage": 373,
        "living": true
      },
      {
        "na": false,
        "vertex.names": "benthic detritivores",
        "input": 0,
        "export": 0,
        "respiration": 5881,
        "output": 5881,
        "storage": 329,
        "living": true
      },
      {
        "na": false,
        "vertex.names": "pelagic detritvores",
        "input": 0,
        "export": 0,
        "respiration": 6662,
        "output": 6662,
        "storage": 422,
        "living": true
      },
      {
        "na": false,
        "vertex.names": "macrobenthic carnivores",
        "input": 0,
        "export": 0,
        "respiration": 1086,
        "output": 1086,
        "storage": 78,
        "living": true
      },
      {
        "na": false,
        "vertex.names": "pelagic carnivores",
        "input": 0,
        "export": 0,
        "respiration": 367,
        "output": 367,
        "storage": 67,
        "living": true
      },
      {
        "na": false,
        "vertex.names": "top carnivores",
        "input": 0,
        "export": 331,
        "respiration": 201,
        "output": 532,
        "storage": 92,
        "living": true
      },
      {
        "na": false,
        "vertex.names": "detritus",
        "input": 6231,
        "export": 4655,
        "respiration": 6084,
        "output": 10739,
        "storage": 6873,
        "living": false
      }
    ]
  },
  "Baltic Sea": {
    "gal": {
      "n": 15,
      "mnext": 40,
      "directed": true,
      "hyper": false,
      "loops": true,
      "multiple": false,
      "bipartite": false,
      "balanced": true
    },
    "mel": [
      {
        "inl": 3,
        "outl": 13,
        "atl": [
          0,
          76.8
        ]
      },
      {
        "inl": 3,
        "outl": 14,
        "atl": [
          0,
          67.4066
        ]
      },
      {
        "inl": 4,
        "outl": 1,
        "atl": [
          0,
          80
        ]
      },
      {
        "inl": 4,
        "outl": 3,
        "atl": [
          0,
          86.1876
        ]
      },
      {
        "inl": 5,
        "outl": 6,
        "atl": [
          0,
          11.1382
        ]
      },
      {
        "inl": 6,
        "outl": 1,
        "atl": [
          0,
          142.4
        ]
      },
      {
        "inl": 6,
        "outl": 4,
        "atl": [
          0,
          42.0598
        ]
      },
      {
        "inl": 6,
        "outl": 14,
        "atl": [
          0,
          145.3326
        ]
      },
      {
        "inl": 7,
        "outl": 1,
        "atl": [
          0,
          50
        ]
      },
      {
        "inl": 7,
        "outl": 14,
        "atl": [
          0,
          19.2936
        ]
      },
      {
        "inl": 8,
        "outl": 15,
        "atl": [
          0,
          28.0303
        ]
      },
      {
        "inl": 9,
        "outl": 8,
        "atl": [
          0,
          3.2804
        ]
      },
      {
        "inl": 9,
        "outl": 9,
        "atl": [
          0,
          7.5472
        ]
      },
      {
        "inl": 9,
        "outl": 15,
        "atl": [
          0,
          62.1235
        ]
      },
      {
        "inl": 10,
        "outl": 7,
        "atl": [
          0,
          0.6256
        ]
      },
      {
        "inl": 10,
        "outl": 8,
        "atl": [
          0,
          0.5075
        ]
      },
      {
        "inl": 10,
        "outl": 9,
        "atl": [
          0,
          1.004
        ]
      },
      {
        "inl": 10,
        "outl": 10,
        "atl": [
          0,
          0.3585
        ]
      },
      {
        "inl": 11,
        "outl": 5,
        "atl": [
          0,
          2.096
        ]
      },
      {
        "inl": 11,
        "outl": 6,
        "atl": [
          0,
          5.6704
        ]
      },
      {
        "inl": 11,
        "outl": 9,
        "atl": [
          0,
          2.7711
        ]
      },
      {
        "inl": 12,
        "outl": 5,
        "atl": [
          0,
          0.3554
        ]
      },
      {
        "inl": 12,
        "outl": 7,
        "atl": [
          0,
          1.5705
        ]
      },
      {
        "inl": 12,
        "outl": 9,
        "atl": [
          0,
          0.5552
        ]
      },
      {
        "inl": 12,
        "outl": 10,
        "atl": [
          0,
          0.1056
        ]
      },
      {
        "inl": 12,
        "outl": 11,
        "atl": [
          0,
          1.2234
        ]
      },
      {
        "inl": 13,
        "outl": 1,
        "atl": [
          0,
          71.2
        ]
      },
      {
        "inl": 14,
        "outl": 1,
        "atl": [
          0,
          94.8
        ]
      },
      {
        "inl": 14,
        "outl": 4,
        "atl": [
          0,
          42.0598
        ]
      },
      {
        "inl": 14,
        "outl": 5,
        "atl": [
          0,
          3.139
        ]
      },
      {
        "inl": 14,
        "outl": 6,
        "atl": [
          0,
          150.4368
        ]
      },
      {
        "inl": 15,
        "outl": 2,
        "atl": [
          0,
          13.7
        ]
      },
      {
        "inl": 15,
        "outl": 7,
        "atl": [
          0,
          36.3034
        ]
      },
      {
        "inl": 15,
        "outl": 8,
        "atl": [
          0,
          14.0152
        ]
      },
      {
        "inl": 15,
        "outl": 9,
        "atl": [
          0,
          35.9739
        ]
      },
      {
        "inl": 15,
        "outl": 10,
        "atl": [
          0,
          0.6175
        ]
      },
      {
        "inl": 15,
        "outl": 11,
        "atl": [
          0,
          4.0053
        ]
      },
      {
        "inl": 15,
        "outl": 12,
        "atl": [
          0,
          1.1657
        ]
      },
      {
        "inl": 15,
        "outl": 14,
        "atl": [
          0,
          64.4233
        ]
      }
    ],
    "val": [
      {
        "na": false,
        "vertex.names": "PELAGIC PRODUCTION",
        "input": 569.9,
        "export": 0,
        "respiration": 131.5,
        "output": 131.5,
        "storage": 1066,
        "living": true
      },
      {
        "na": false,
        "vertex.names": "BENTHIC PRODUCTION",
        "input": 17.81,
        "export": 0,
        "respiration": 4.11,
        "output": 4.11,
        "storage": 21.418,
        "living": true
      },
      {
        "na": false,
        "vertex.names": "PELAGIC BACTERIA",
        "input": 0,
        "export": 0,
        "respiration": 58.019,
        "output": 58.019,
        "storage": 210.2137,
        "living": true
      },
      {
        "na": false,
        "vertex.names": "MICROZOOPLANKTON",
        "input": 0,
        "export": 0,
        "respiration": 82.068,
        "output": 82.068,
        "storage": 69.7578,
        "living": true
      },
      {
        "na": false,
        "vertex.names": "INVERTEBRATE CARNIVORES",
        "input": 0,
        "export": 0,
        "respiration": 5.5478,
        "output": 5.5478,
        "storage": 5.4679,
        "living": true
      },
      {
        "na": false,
        "vertex.names": "MESOZOOPLANKTON",
        "input": 0,
        "export": 0,
        "respiration": 162.5471,
        "output": 162.5471,
        "storage": 202.513,
        "living": true
      },
      {
        "na": false,
        "vertex.names": "BENTH. SUSPENSION FEEDERS",
        "input": 0,
        "export": 0,
        "respiration": 30.7949,
        "output": 30.7949,
        "storage": 3448.311,
        "living": true
      },
      {
        "na": false,
        "vertex.names": "MEIOFAUNA",
        "input": 0,
        "export": 0,
        "respiration": 10.2273,
        "output": 10.2273,
        "storage": 279.1077,
        "living": true
      },
      {
        "na": false,
        "vertex.names": "DEPOSIT FEEDERS",
        "input": 0,
        "export": 0,
        "respiration": 25.1004,
        "output": 25.1004,
        "storage": 1817.268,
        "living": true
      },
      {
        "na": false,
        "vertex.names": "BENT. INVTBRT. CARNIVORES",
        "input": 0,
        "export": 0,
        "respiration": 1.4142,
        "output": 1.4142,
        "storage": 94.6111,
        "living": true
      },
      {
        "na": false,
        "vertex.names": "FILTER FEEDING FISH",
        "input": 0,
        "export": 0.4664,
        "respiration": 4.8424,
        "output": 5.3088,
        "storage": 585.146,
        "living": true
      },
      {
        "na": false,
        "vertex.names": "CARNIVOROUS FISH",
        "input": 0,
        "export": 0.0118,
        "respiration": 2.6325,
        "output": 2.6443,
        "storage": 504.6653,
        "living": true
      },
      {
        "na": false,
        "vertex.names": "DOC POOL",
        "input": 5.6,
        "export": 0,
        "respiration": 0,
        "output": 0,
        "storage": 265500,
        "living": false
      },
      {
        "na": false,
        "vertex.names": "SUSPENDED POC",
        "input": 10,
        "export": 0,
        "respiration": 3.9794,
        "output": 3.9794,
        "storage": 10545.5,
        "living": false
      },
      {
        "na": false,
        "vertex.names": "SEDIMENT POC",
        "input": 0,
        "export": 4.958,
        "respiration": 75.0927,
        "output": 80.0507,
        "storage": 608519.6,
        "living": false
      }
    ]
  },
  "Ems Estuary": {
    "gal": {
      "n": 15,
      "mnext": 44,
      "directed": true,
      "hyper": false,
      "loops": true,
      "multiple": false,
      "bipartite": false,
      "balanced": false
    },
    "mel": [
      {
        "inl": 3,
        "outl": 13,
        "atl": [
          0,
          19.8
        ]
      },
      {
        "inl": 4,
        "outl": 1,
        "atl": [
          0,
          46.2
        ]
      },
      {
        "inl": 4,
        "outl": 3,
        "atl": [
          0,
          8.8
        ]
      },
      {
        "inl": 4,
        "outl": 4,
        "atl": [
          0,
          3.3
        ]
      },
      {
        "inl": 4,
        "outl": 14,
        "atl": [
          0,
          3.5
        ]
      },
      {
        "inl": 5,
        "outl": 1,
        "atl": [
          0,
          3.2
        ]
      },
      {
        "inl": 5,
        "outl": 4,
        "atl": [
          0,
          5.9
        ]
      },
      {
        "inl": 5,
        "outl": 5,
        "atl": [
          0,
          1.4
        ]
      },
      {
        "inl": 5,
        "outl": 14,
        "atl": [
          0,
          8.3
        ]
      },
      {
        "inl": 6,
        "outl": 4,
        "atl": [
          0,
          0.8
        ]
      },
      {
        "inl": 7,
        "outl": 2,
        "atl": [
          0,
          20.3
        ]
      },
      {
        "inl": 8,
        "outl": 2,
        "atl": [
          0,
          45
        ]
      },
      {
        "inl": 8,
        "outl": 8,
        "atl": [
          0,
          15.3
        ]
      },
      {
        "inl": 8,
        "outl": 15,
        "atl": [
          0,
          22.7
        ]
      },
      {
        "inl": 9,
        "outl": 2,
        "atl": [
          0,
          21.1
        ]
      },
      {
        "inl": 9,
        "outl": 8,
        "atl": [
          0,
          5.2
        ]
      },
      {
        "inl": 9,
        "outl": 15,
        "atl": [
          0,
          20
        ]
      },
      {
        "inl": 10,
        "outl": 2,
        "atl": [
          0,
          16.2
        ]
      },
      {
        "inl": 10,
        "outl": 7,
        "atl": [
          0,
          2.2
        ]
      },
      {
        "inl": 10,
        "outl": 8,
        "atl": [
          0,
          7.7
        ]
      },
      {
        "inl": 10,
        "outl": 9,
        "atl": [
          0,
          5.8
        ]
      },
      {
        "inl": 10,
        "outl": 10,
        "atl": [
          0,
          2.8
        ]
      },
      {
        "inl": 10,
        "outl": 15,
        "atl": [
          0,
          3.3
        ]
      },
      {
        "inl": 11,
        "outl": 10,
        "atl": [
          0,
          0.9
        ]
      },
      {
        "inl": 12,
        "outl": 7,
        "atl": [
          0,
          1.9
        ]
      },
      {
        "inl": 12,
        "outl": 9,
        "atl": [
          0,
          1.9
        ]
      },
      {
        "inl": 12,
        "outl": 10,
        "atl": [
          0,
          0.3
        ]
      },
      {
        "inl": 13,
        "outl": 1,
        "atl": [
          0,
          46.4
        ]
      },
      {
        "inl": 14,
        "outl": 1,
        "atl": [
          0,
          3.5
        ]
      },
      {
        "inl": 14,
        "outl": 3,
        "atl": [
          0,
          5.4
        ]
      },
      {
        "inl": 14,
        "outl": 4,
        "atl": [
          0,
          24.4
        ]
      },
      {
        "inl": 14,
        "outl": 5,
        "atl": [
          0,
          5.2
        ]
      },
      {
        "inl": 14,
        "outl": 14,
        "atl": [
          0,
          6.9
        ]
      },
      {
        "inl": 15,
        "outl": 2,
        "atl": [
          0,
          0.2
        ]
      },
      {
        "inl": 15,
        "outl": 6,
        "atl": [
          0,
          2
        ]
      },
      {
        "inl": 15,
        "outl": 7,
        "atl": [
          0,
          5.2
        ]
      },
      {
        "inl": 15,
        "outl": 8,
        "atl": [
          0,
          19.9
        ]
      },
      {
        "inl": 15,
        "outl": 9,
        "atl": [
          0,
          21.5
        ]
      },
      {
        "inl": 15,
        "outl": 10,
        "atl": [
          0,
          4.8
        ]
      },
      {
        "inl": 15,
        "outl": 11,
        "atl": [
          0,
          0.4
        ]
      },
      {
        "inl": 15,
        "outl": 12,
        "atl": [
          0,
          0.8
        ]
      },
      {
        "inl": 15,
        "outl": 14,
        "atl": [
          0,
          28
        ]
      },
      {
        "inl": 15,
        "outl": 15,
        "atl": [
          0,
          233.8
        ]
      }
    ],
    "val": [
      {
        "na": false,
        "vertex.names": "Pelagic Producers",
        "input": 156.5,
        "export": 0,
        "respiration": 57.2,
        "output": 57.2,
        "storage": 895,
        "living": true
      },
      {
        "na": false,
        "vertex.names": "Benthis Producers",
        "input": 133.5,
        "export": 0,
        "respiration": 30.7,
        "output": 30.7,
        "storage": 2650,
        "living": true
      },
      {
        "na": false,
        "vertex.names": "Pelagic Bacteria",
        "input": 0,
        "export": 0,
        "respiration": 5.6,
        "output": 5.6,
        "storage": 40,
        "living": true
      },
      {
        "na": false,
        "vertex.names": "Microzooplankton",
        "input": 0,
        "export": 0,
        "respiration": 27.6,
        "output": 27.6,
        "storage": 94,
        "living": true
      },
      {
        "na": false,
        "vertex.names": "Mesozooplankton",
        "input": 0,
        "export": 0,
        "respiration": 9.4,
        "output": 9.4,
        "storage": 65,
        "living": true
      },
      {
        "na": false,
        "vertex.names": "Invertebrate carnivores",
        "input": 0,
        "export": 0.1,
        "respiration": 0.1,
        "output": 0.2,
        "storage": 30,
        "living": true
      },
      {
        "na": false,
        "vertex.names": "Benthis Suspention Feeders",
        "input": 0,
        "export": 0,
        "respiration": 11,
        "output": 11,
        "storage": 910,
        "living": true
      },
      {
        "na": false,
        "vertex.names": "Meiofauna",
        "input": 0,
        "export": 0,
        "respiration": 34.9,
        "output": 34.9,
        "storage": 500,
        "living": true
      },
      {
        "na": false,
        "vertex.names": "Deposit Feeders",
        "input": 0,
        "export": 0,
        "respiration": 17.1,
        "output": 17.1,
        "storage": 900,
        "living": true
      },
      {
        "na": false,
        "vertex.names": "Benthis Invertebrate Carnivores",
        "input": 0,
        "export": 0,
        "respiration": 29.2,
        "output": 29.2,
        "storage": 500,
        "living": true
      },
      {
        "na": false,
        "vertex.names": "Fish",
        "input": 0,
        "export": 0.1,
        "respiration": 0.4,
        "output": 0.5,
        "storage": 125,
        "living": true
      },
      {
        "na": false,
        "vertex.names": "Birds",
        "input": 0,
        "export": 0.1,
        "respiration": 3.2,
        "output": 3.3,
        "storage": 20,
        "living": true
      },
      {
        "na": false,
        "vertex.names": "DOC",
        "input": 0,
        "export": 0,
        "respiration": 0,
        "output": 0,
        "storage": 11200,
        "living": true
      },
      {
        "na": false,
        "vertex.names": "Suspended POC",
        "input": 0,
        "export": 0,
        "respiration": 0.1,
        "output": 0.1,
        "storage": 2100,
        "living": true
      },
      {
        "na": false,
        "vertex.names": "Sediment POC",
        "input": 0,
        "export": 14.8,
        "respiration": 20,
        "output": 34.8,
        "storage": 5785400,
        "living": false
      }
    ]
  },
  "Swartkops Estuary  15": {
    "gal": {
      "n": 15,
      "mnext": 39,
      "directed": true,
      "hyper": false,
      "loops": true,
      "multiple": false,
      "bipartite": false,
      "balanced": true
    },
    "mel": [
      {
        "inl": 3,
        "outl": 13,
        "atl": [
          0,
          1.8
        ]
      },
      {
        "inl": 4,
        "outl": 3,
        "atl": [
          0,
          0.9
        ]
      },
      {
        "inl": 4,
        "outl": 4,
        "atl": [
          0,
          0.4
        ]
      },
      {
        "inl": 5,
        "outl": 1,
        "atl": [
          0,
          51.3
        ]
      },
      {
        "inl": 5,
        "outl": 4,
        "atl": [
          0,
          0.1
        ]
      },
      {
        "inl": 5,
        "outl": 14,
        "atl": [
          0,
          51.6
        ]
      },
      {
        "inl": 6,
        "outl": 1,
        "atl": [
          0,
          203
        ]
      },
      {
        "inl": 6,
        "outl": 14,
        "atl": [
          0,
          881.3
        ]
      },
      {
        "inl": 7,
        "outl": 2,
        "atl": [
          0,
          321.1
        ]
      },
      {
        "inl": 7,
        "outl": 15,
        "atl": [
          0,
          1.3
        ]
      },
      {
        "inl": 8,
        "outl": 2,
        "atl": [
          0,
          55.3
        ]
      },
      {
        "inl": 8,
        "outl": 15,
        "atl": [
          0,
          152.7
        ]
      },
      {
        "inl": 9,
        "outl": 2,
        "atl": [
          0,
          79.5
        ]
      },
      {
        "inl": 9,
        "outl": 6,
        "atl": [
          0,
          16.7
        ]
      },
      {
        "inl": 10,
        "outl": 1,
        "atl": [
          0,
          0.3
        ]
      },
      {
        "inl": 10,
        "outl": 4,
        "atl": [
          0,
          0.1
        ]
      },
      {
        "inl": 10,
        "outl": 5,
        "atl": [
          0,
          26
        ]
      },
      {
        "inl": 11,
        "outl": 9,
        "atl": [
          0,
          1.4
        ]
      },
      {
        "inl": 11,
        "outl": 10,
        "atl": [
          0,
          3
        ]
      },
      {
        "inl": 12,
        "outl": 6,
        "atl": [
          0,
          17.8
        ]
      },
      {
        "inl": 12,
        "outl": 8,
        "atl": [
          0,
          0.6
        ]
      },
      {
        "inl": 12,
        "outl": 10,
        "atl": [
          0,
          1.9
        ]
      },
      {
        "inl": 13,
        "outl": 1,
        "atl": [
          0,
          63.7
        ]
      },
      {
        "inl": 14,
        "outl": 3,
        "atl": [
          0,
          0.1
        ]
      },
      {
        "inl": 14,
        "outl": 4,
        "atl": [
          0,
          0.1
        ]
      },
      {
        "inl": 14,
        "outl": 5,
        "atl": [
          0,
          26
        ]
      },
      {
        "inl": 14,
        "outl": 10,
        "atl": [
          0,
          0.8
        ]
      },
      {
        "inl": 14,
        "outl": 14,
        "atl": [
          0,
          0.14
        ]
      },
      {
        "inl": 14,
        "outl": 15,
        "atl": [
          0,
          435.1
        ]
      },
      {
        "inl": 15,
        "outl": 2,
        "atl": [
          0,
          1084.3
        ]
      },
      {
        "inl": 15,
        "outl": 6,
        "atl": [
          0,
          510.4
        ]
      },
      {
        "inl": 15,
        "outl": 7,
        "atl": [
          0,
          181.2
        ]
      },
      {
        "inl": 15,
        "outl": 8,
        "atl": [
          0,
          67.1
        ]
      },
      {
        "inl": 15,
        "outl": 9,
        "atl": [
          0,
          54
        ]
      },
      {
        "inl": 15,
        "outl": 10,
        "atl": [
          0,
          2.9
        ]
      },
      {
        "inl": 15,
        "outl": 11,
        "atl": [
          0,
          2.2
        ]
      },
      {
        "inl": 15,
        "outl": 12,
        "atl": [
          0,
          4.1
        ]
      },
      {
        "inl": 15,
        "outl": 15,
        "atl": [
          0,
          6151.7
        ]
      }
    ],
    "val": [
      {
        "na": false,
        "vertex.names": "Pelagic Producers",
        "input": 508,
        "export": 0,
        "respiration": 189,
        "output": 189,
        "storage": 3730,
        "living": true
      },
      {
        "na": false,
        "vertex.names": "Benthis Producers",
        "input": 1956.2,
        "export": 0,
        "respiration": 416,
        "output": 416,
        "storage": 318340,
        "living": true
      },
      {
        "na": false,
        "vertex.names": "Pelagic Bacteria",
        "input": 0,
        "export": 0,
        "respiration": 0.8,
        "output": 0.8,
        "storage": 0.3,
        "living": true
      },
      {
        "na": false,
        "vertex.names": "Microzooplankton",
        "input": 0,
        "export": 0,
        "respiration": 0.6,
        "output": 0.6,
        "storage": 0.9,
        "living": true
      },
      {
        "na": false,
        "vertex.names": "Mesozooplankton",
        "input": 0,
        "export": 6,
        "respiration": 45,
        "output": 51,
        "storage": 220,
        "living": true
      },
      {
        "na": false,
        "vertex.names": "Benthic Suspention Feeders",
        "input": 0,
        "export": 7.1,
        "respiration": 533,
        "output": 540.1,
        "storage": 45500,
        "living": true
      },
      {
        "na": false,
        "vertex.names": "Meiofauna",
        "input": 0,
        "export": 0,
        "respiration": 141.2,
        "output": 141.2,
        "storage": 1400,
        "living": true
      },
      {
        "na": false,
        "vertex.names": "Deposit Feeders",
        "input": 0,
        "export": 0,
        "respiration": 140.3,
        "output": 140.3,
        "storage": 6650,
        "living": true
      },
      {
        "na": false,
        "vertex.names": "Benthic Feeding Fish",
        "input": 0,
        "export": 9.2,
        "respiration": 31.6,
        "output": 40.8,
        "storage": 15500,
        "living": true
      },
      {
        "na": false,
        "vertex.names": "Planktivorous Fish",
        "input": 0,
        "export": 0.2,
        "respiration": 17.6,
        "output": 17.8,
        "storage": 5900,
        "living": true
      },
      {
        "na": false,
        "vertex.names": "Carnivorous Fish",
        "input": 0,
        "export": 0.6,
        "respiration": 1.6,
        "output": 2.2,
        "storage": 800,
        "living": true
      },
      {
        "na": false,
        "vertex.names": "Birds",
        "input": 0,
        "export": 0.2,
        "respiration": 16,
        "output": 16.2,
        "storage": 80,
        "living": true
      },
      {
        "na": false,
        "vertex.names": "DOC",
        "input": 0,
        "export": 61.9,
        "respiration": 0,
        "output": 61.9,
        "storage": 2703,
        "living": true
      },
      {
        "na": false,
        "vertex.names": "Suspended POC",
        "input": 471.2,
        "export": 0.3,
        "respiration": 0.1,
        "output": 0.4,
        "storage": 31640,
        "living": true
      },
      {
        "na": false,
        "vertex.names": "Sediment POC",
        "input": 608.9,
        "export": 0,
        "respiration": 1926,
        "output": 1926,
        "storage": 1582600,
        "living": false
      }
    ]
  },
  "Southern Benguela Upwelling": {
    "gal": {
      "n": 16,
      "mnext": 59,
      "directed": true,
      "hyper": false,
      "loops": true,
      "multiple": false,
      "bipartite": false,
      "balanced": false
    },
    "mel": [
      {
        "inl": 2,
        "outl": 15,
        "atl": [
          0,
          340
        ]
      },
      {
        "inl": 3,
        "outl": 1,
        "atl": [
          0,
          12
        ]
      },
      {
        "inl": 3,
        "outl": 2,
        "atl": [
          0,
          140
        ]
      },
      {
        "inl": 3,
        "outl": 3,
        "atl": [
          0,
          20
        ]
      },
      {
        "inl": 4,
        "outl": 1,
        "atl": [
          0,
          90
        ]
      },
      {
        "inl": 4,
        "outl": 3,
        "atl": [
          0,
          10
        ]
      },
      {
        "inl": 5,
        "outl": 1,
        "atl": [
          0,
          1.6
        ]
      },
      {
        "inl": 5,
        "outl": 4,
        "atl": [
          0,
          14.6
        ]
      },
      {
        "inl": 6,
        "outl": 1,
        "atl": [
          0,
          0.8
        ]
      },
      {
        "inl": 6,
        "outl": 4,
        "atl": [
          0,
          1.7
        ]
      },
      {
        "inl": 7,
        "outl": 4,
        "atl": [
          0,
          1.24
        ]
      },
      {
        "inl": 8,
        "outl": 4,
        "atl": [
          0,
          3.45
        ]
      },
      {
        "inl": 8,
        "outl": 5,
        "atl": [
          0,
          2.76
        ]
      },
      {
        "inl": 8,
        "outl": 11,
        "atl": [
          0,
          0.69
        ]
      },
      {
        "inl": 9,
        "outl": 4,
        "atl": [
          0,
          6.3
        ]
      },
      {
        "inl": 10,
        "outl": 4,
        "atl": [
          0,
          0.9
        ]
      },
      {
        "inl": 10,
        "outl": 5,
        "atl": [
          0,
          0.01
        ]
      },
      {
        "inl": 10,
        "outl": 9,
        "atl": [
          0,
          0.01
        ]
      },
      {
        "inl": 11,
        "outl": 4,
        "atl": [
          0,
          1.12
        ]
      },
      {
        "inl": 11,
        "outl": 5,
        "atl": [
          0,
          0.05
        ]
      },
      {
        "inl": 11,
        "outl": 7,
        "atl": [
          0,
          0.05
        ]
      },
      {
        "inl": 11,
        "outl": 8,
        "atl": [
          0,
          0.16
        ]
      },
      {
        "inl": 11,
        "outl": 9,
        "atl": [
          0,
          0.12
        ]
      },
      {
        "inl": 11,
        "outl": 11,
        "atl": [
          0,
          0.28
        ]
      },
      {
        "inl": 12,
        "outl": 4,
        "atl": [
          0,
          0.19
        ]
      },
      {
        "inl": 12,
        "outl": 5,
        "atl": [
          0,
          0.65
        ]
      },
      {
        "inl": 12,
        "outl": 6,
        "atl": [
          0,
          0.18
        ]
      },
      {
        "inl": 12,
        "outl": 7,
        "atl": [
          0,
          0.02
        ]
      },
      {
        "inl": 12,
        "outl": 8,
        "atl": [
          0,
          0.18
        ]
      },
      {
        "inl": 12,
        "outl": 9,
        "atl": [
          0,
          0.22
        ]
      },
      {
        "inl": 12,
        "outl": 10,
        "atl": [
          0,
          0.04
        ]
      },
      {
        "inl": 12,
        "outl": 11,
        "atl": [
          0,
          0.11
        ]
      },
      {
        "inl": 13,
        "outl": 5,
        "atl": [
          0,
          0.09
        ]
      },
      {
        "inl": 13,
        "outl": 6,
        "atl": [
          0,
          0.001
        ]
      },
      {
        "inl": 13,
        "outl": 10,
        "atl": [
          0,
          0.009
        ]
      },
      {
        "inl": 14,
        "outl": 5,
        "atl": [
          0,
          0.13
        ]
      },
      {
        "inl": 14,
        "outl": 6,
        "atl": [
          0,
          0.002
        ]
      },
      {
        "inl": 14,
        "outl": 7,
        "atl": [
          0,
          0.002
        ]
      },
      {
        "inl": 14,
        "outl": 8,
        "atl": [
          0,
          0.109
        ]
      },
      {
        "inl": 14,
        "outl": 9,
        "atl": [
          0,
          0.003
        ]
      },
      {
        "inl": 14,
        "outl": 10,
        "atl": [
          0,
          0.007
        ]
      },
      {
        "inl": 14,
        "outl": 11,
        "atl": [
          0,
          0.13
        ]
      },
      {
        "inl": 14,
        "outl": 12,
        "atl": [
          0,
          0.007
        ]
      },
      {
        "inl": 15,
        "outl": 1,
        "atl": [
          0,
          110
        ]
      },
      {
        "inl": 16,
        "outl": 1,
        "atl": [
          0,
          333.6
        ]
      },
      {
        "inl": 16,
        "outl": 2,
        "atl": [
          0,
          80
        ]
      },
      {
        "inl": 16,
        "outl": 3,
        "atl": [
          0,
          65
        ]
      },
      {
        "inl": 16,
        "outl": 4,
        "atl": [
          0,
          24
        ]
      },
      {
        "inl": 16,
        "outl": 5,
        "atl": [
          0,
          3.2
        ]
      },
      {
        "inl": 16,
        "outl": 6,
        "atl": [
          0,
          0.5
        ]
      },
      {
        "inl": 16,
        "outl": 7,
        "atl": [
          0,
          0.28
        ]
      },
      {
        "inl": 16,
        "outl": 8,
        "atl": [
          0,
          2.08
        ]
      },
      {
        "inl": 16,
        "outl": 9,
        "atl": [
          0,
          1.25
        ]
      },
      {
        "inl": 16,
        "outl": 10,
        "atl": [
          0,
          0.15
        ]
      },
      {
        "inl": 16,
        "outl": 11,
        "atl": [
          0,
          0.27
        ]
      },
      {
        "inl": 16,
        "outl": 12,
        "atl": [
          0,
          0.31
        ]
      },
      {
        "inl": 16,
        "outl": 13,
        "atl": [
          0,
          0.02
        ]
      },
      {
        "inl": 16,
        "outl": 16,
        "atl": [
          0,
          26
        ]
      }
    ],
    "val": [
      {
        "na": false,
        "vertex.names": "Phytoplankton",
        "input": 610,
        "export": 0,
        "respiration": 62,
        "output": 62,
        "storage": 2000,
        "living": true
      },
      {
        "na": false,
        "vertex.names": "pelagic bacteria",
        "input": 0,
        "export": 0,
        "respiration": 120,
        "output": 120,
        "storage": 373,
        "living": true
      },
      {
        "na": false,
        "vertex.names": "microplankton",
        "input": 0,
        "export": 0,
        "respiration": 77,
        "output": 77,
        "storage": 77.3,
        "living": true
      },
      {
        "na": false,
        "vertex.names": "mesezooplankton",
        "input": 0,
        "export": 1.4,
        "respiration": 46,
        "output": 47.4,
        "storage": 675,
        "living": true
      },
      {
        "na": false,
        "vertex.names": "anchovy",
        "input": 0,
        "export": 0.41,
        "respiration": 8.9,
        "output": 9.31,
        "storage": 590,
        "living": true
      },
      {
        "na": false,
        "vertex.names": "pilchard",
        "input": 0,
        "export": 0.117,
        "respiration": 1.7,
        "output": 1.817,
        "storage": 45.5,
        "living": true
      },
      {
        "na": false,
        "vertex.names": "Round herring",
        "input": 0,
        "export": 0,
        "respiration": 0.7,
        "output": 0.7,
        "storage": 31.8,
        "living": true
      },
      {
        "na": false,
        "vertex.names": "squid",
        "input": 0,
        "export": 0,
        "respiration": 4.1,
        "output": 4.1,
        "storage": 27.5,
        "living": true
      },
      {
        "na": false,
        "vertex.names": "lantern fish",
        "input": 0,
        "export": 0,
        "respiration": 4.1,
        "output": 4.1,
        "storage": 172.7,
        "living": true
      },
      {
        "na": false,
        "vertex.names": "mackerels",
        "input": 0,
        "export": 0,
        "respiration": 0.6,
        "output": 0.6,
        "storage": 18.2,
        "living": true
      },
      {
        "na": false,
        "vertex.names": "hanke",
        "input": 0,
        "export": 0,
        "respiration": 0.12,
        "output": 0.12,
        "storage": 141,
        "living": true
      },
      {
        "na": false,
        "vertex.names": "snoek",
        "input": 0,
        "export": 0,
        "respiration": 1.25,
        "output": 1.25,
        "storage": 59.1,
        "living": true
      },
      {
        "na": false,
        "vertex.names": "birds",
        "input": 0,
        "export": 0,
        "respiration": 0.079,
        "output": 0.079,
        "storage": 1.36,
        "living": true
      },
      {
        "na": false,
        "vertex.names": "mammals",
        "input": 0,
        "export": 0,
        "respiration": 0.349,
        "output": 0.349,
        "storage": 7.3,
        "living": true
      },
      {
        "na": false,
        "vertex.names": "DOC",
        "input": 230,
        "export": 0,
        "respiration": 0,
        "output": 0,
        "storage": 0,
        "living": true
      },
      {
        "na": false,
        "vertex.names": "suspended POC",
        "input": 0,
        "export": 0,
        "respiration": 11,
        "output": 11,
        "storage": 1330,
        "living": false
      }
    ]
  },
  "Peruvian Upwelling": {
    "gal": {
      "n": 16,
      "mnext": 58,
      "directed": true,
      "hyper": false,
      "loops": true,
      "multiple": false,
      "bipartite": false,
      "balanced": false
    },
    "mel": [
      {
        "inl": 3,
        "outl": 14,
        "atl": [
          0,
          1257
        ]
      },
      {
        "inl": 4,
        "outl": 1,
        "atl": [
          0,
          1345
        ]
      },
      {
        "inl": 4,
        "outl": 3,
        "atl": [
          0,
          624
        ]
      },
      {
        "inl": 4,
        "outl": 4,
        "atl": [
          0,
          222
        ]
      },
      {
        "inl": 5,
        "outl": 1,
        "atl": [
          0,
          4075
        ]
      },
      {
        "inl": 5,
        "outl": 4,
        "atl": [
          0,
          282
        ]
      },
      {
        "inl": 5,
        "outl": 15,
        "atl": [
          0,
          689
        ]
      },
      {
        "inl": 6,
        "outl": 2,
        "atl": [
          0,
          42.9
        ]
      },
      {
        "inl": 6,
        "outl": 6,
        "atl": [
          0,
          6.3
        ]
      },
      {
        "inl": 6,
        "outl": 16,
        "atl": [
          0,
          32.8
        ]
      },
      {
        "inl": 7,
        "outl": 2,
        "atl": [
          0,
          29.6
        ]
      },
      {
        "inl": 7,
        "outl": 6,
        "atl": [
          0,
          11.1
        ]
      },
      {
        "inl": 7,
        "outl": 7,
        "atl": [
          0,
          3.7
        ]
      },
      {
        "inl": 7,
        "outl": 16,
        "atl": [
          0,
          29.6
        ]
      },
      {
        "inl": 8,
        "outl": 1,
        "atl": [
          0,
          91
        ]
      },
      {
        "inl": 8,
        "outl": 5,
        "atl": [
          0,
          75
        ]
      },
      {
        "inl": 8,
        "outl": 15,
        "atl": [
          0,
          9
        ]
      },
      {
        "inl": 9,
        "outl": 1,
        "atl": [
          0,
          38
        ]
      },
      {
        "inl": 9,
        "outl": 5,
        "atl": [
          0,
          97
        ]
      },
      {
        "inl": 9,
        "outl": 15,
        "atl": [
          0,
          5
        ]
      },
      {
        "inl": 10,
        "outl": 1,
        "atl": [
          0,
          9.4
        ]
      },
      {
        "inl": 10,
        "outl": 5,
        "atl": [
          0,
          4.23
        ]
      },
      {
        "inl": 10,
        "outl": 8,
        "atl": [
          0,
          24.4
        ]
      },
      {
        "inl": 10,
        "outl": 9,
        "atl": [
          0,
          16.9
        ]
      },
      {
        "inl": 10,
        "outl": 10,
        "atl": [
          0,
          1
        ]
      },
      {
        "inl": 11,
        "outl": 5,
        "atl": [
          0,
          3.6
        ]
      },
      {
        "inl": 11,
        "outl": 6,
        "atl": [
          0,
          5.1
        ]
      },
      {
        "inl": 11,
        "outl": 7,
        "atl": [
          0,
          7.6
        ]
      },
      {
        "inl": 11,
        "outl": 8,
        "atl": [
          0,
          4.6
        ]
      },
      {
        "inl": 11,
        "outl": 9,
        "atl": [
          0,
          2.8
        ]
      },
      {
        "inl": 11,
        "outl": 10,
        "atl": [
          0,
          2.9
        ]
      },
      {
        "inl": 11,
        "outl": 11,
        "atl": [
          0,
          2.4
        ]
      },
      {
        "inl": 12,
        "outl": 8,
        "atl": [
          0,
          2.8
        ]
      },
      {
        "inl": 12,
        "outl": 9,
        "atl": [
          0,
          1.7
        ]
      },
      {
        "inl": 12,
        "outl": 10,
        "atl": [
          0,
          2.3
        ]
      },
      {
        "inl": 12,
        "outl": 11,
        "atl": [
          0,
          0.3
        ]
      },
      {
        "inl": 13,
        "outl": 8,
        "atl": [
          0,
          0.5
        ]
      },
      {
        "inl": 13,
        "outl": 9,
        "atl": [
          0,
          0.6
        ]
      },
      {
        "inl": 13,
        "outl": 10,
        "atl": [
          0,
          0.5
        ]
      },
      {
        "inl": 13,
        "outl": 11,
        "atl": [
          0,
          0.1
        ]
      },
      {
        "inl": 14,
        "outl": 1,
        "atl": [
          0,
          1428
        ]
      },
      {
        "inl": 15,
        "outl": 3,
        "atl": [
          0,
          46
        ]
      },
      {
        "inl": 15,
        "outl": 4,
        "atl": [
          0,
          652
        ]
      },
      {
        "inl": 15,
        "outl": 5,
        "atl": [
          0,
          2800
        ]
      },
      {
        "inl": 15,
        "outl": 15,
        "atl": [
          0,
          4
        ]
      },
      {
        "inl": 16,
        "outl": 1,
        "atl": [
          0,
          621.6
        ]
      },
      {
        "inl": 16,
        "outl": 2,
        "atl": [
          0,
          927.5
        ]
      },
      {
        "inl": 16,
        "outl": 6,
        "atl": [
          0,
          49.3
        ]
      },
      {
        "inl": 16,
        "outl": 7,
        "atl": [
          0,
          6.6
        ]
      },
      {
        "inl": 16,
        "outl": 8,
        "atl": [
          0,
          17.5
        ]
      },
      {
        "inl": 16,
        "outl": 9,
        "atl": [
          0,
          41.9
        ]
      },
      {
        "inl": 16,
        "outl": 10,
        "atl": [
          0,
          58.3
        ]
      },
      {
        "inl": 16,
        "outl": 11,
        "atl": [
          0,
          15.7
        ]
      },
      {
        "inl": 16,
        "outl": 12,
        "atl": [
          0,
          1.4
        ]
      },
      {
        "inl": 16,
        "outl": 13,
        "atl": [
          0,
          0.09
        ]
      },
      {
        "inl": 16,
        "outl": 15,
        "atl": [
          0,
          2783
        ]
      },
      {
        "inl": 16,
        "outl": 16,
        "atl": [
          0,
          24.3
        ]
      }
    ],
    "val": [
      {
        "na": false,
        "vertex.names": "Pelagic Producers",
        "input": 13008,
        "export": 0,
        "respiration": 5400,
        "output": 5400,
        "storage": 24861,
        "living": true
      },
      {
        "na": false,
        "vertex.names": "Benthic Producers",
        "input": 1920,
        "export": 0,
        "respiration": 920,
        "output": 920,
        "storage": 2303,
        "living": true
      },
      {
        "na": false,
        "vertex.names": "Pelagic Bacteria",
        "input": 0,
        "export": 0,
        "respiration": 587,
        "output": 587,
        "storage": 347,
        "living": true
      },
      {
        "na": false,
        "vertex.names": "Microzooplankton",
        "input": 0,
        "export": 0,
        "respiration": 1035,
        "output": 1035,
        "storage": 814,
        "living": true
      },
      {
        "na": false,
        "vertex.names": "Mesozooplankton",
        "input": 0,
        "export": 872,
        "respiration": 1156,
        "output": 2028,
        "storage": 7100,
        "living": true
      },
      {
        "na": false,
        "vertex.names": "Meiofauna",
        "input": 0,
        "export": 0,
        "respiration": 10.2,
        "output": 10.2,
        "storage": 900,
        "living": true
      },
      {
        "na": false,
        "vertex.names": "Benthic Macrobenthos",
        "input": 0,
        "export": 0.1,
        "respiration": 56,
        "output": 56.1,
        "storage": 2700,
        "living": true
      },
      {
        "na": false,
        "vertex.names": "Anchovies",
        "input": 0,
        "export": 13.2,
        "respiration": 112,
        "output": 125.2,
        "storage": 6120,
        "living": true
      },
      {
        "na": false,
        "vertex.names": "Sardines",
        "input": 0,
        "export": 3.1,
        "respiration": 73,
        "output": 76.1,
        "storage": 4970,
        "living": true
      },
      {
        "na": false,
        "vertex.names": "Mackerels + other pelagics",
        "input": 0,
        "export": 1.4,
        "respiration": 27.6,
        "output": 29,
        "storage": 2670,
        "living": true
      },
      {
        "na": false,
        "vertex.names": "Benthic Hakes + other Demersals",
        "input": 0,
        "export": 1,
        "respiration": 9.5,
        "output": 10.5,
        "storage": 0,
        "living": true
      },
      {
        "na": false,
        "vertex.names": "Birds",
        "input": 0,
        "export": 0.1,
        "respiration": 5.6,
        "output": 5.7,
        "storage": 42,
        "living": true
      },
      {
        "na": false,
        "vertex.names": "Mammals",
        "input": 0,
        "export": 0.01,
        "respiration": 1.6,
        "output": 1.61,
        "storage": 12,
        "living": true
      },
      {
        "na": false,
        "vertex.names": "DOC",
        "input": 0,
        "export": 171,
        "respiration": 0,
        "output": 171,
        "storage": 11500,
        "living": true
      },
      {
        "na": false,
        "vertex.names": "Suspended POC",
        "input": 0,
        "export": 0,
        "respiration": 12,
        "output": 12,
        "storage": 2384,
        "living": true
      },
      {
        "na": false,
        "vertex.names": "Sediment POC",
        "input": 0,
        "export": 4391.2,
        "respiration": 69.3,
        "output": 4460.5,
        "storage": 23380,
        "living": false
      }
    ]
  },
  "Crystal River (control)": {
    "gal": {
      "n": 21,
      "mnext": 83,
      "directed": true,
      "hyper": false,
      "loops": true,
      "multiple": false,
      "bipartite": false,
      "balanced": true
    },
    "mel": [
      {
        "inl": 3,
        "outl": 1,
        "atl": [
          0,
          44.7
        ]
      },
      {
        "inl": 3,
        "outl": 21,
        "atl": [
          0,
          109.8
        ]
      },
      {
        "inl": 4,
        "outl": 21,
        "atl": [
          0,
          2117.9
        ]
      },
      {
        "inl": 5,
        "outl": 19,
        "atl": [
          0,
          2.51
        ]
      },
      {
        "inl": 6,
        "outl": 10,
        "atl": [
          0,
          0.03
        ]
      },
      {
        "inl": 6,
        "outl": 11,
        "atl": [
          0,
          0.01
        ]
      },
      {
        "inl": 6,
        "outl": 12,
        "atl": [
          0,
          0.07
        ]
      },
      {
        "inl": 6,
        "outl": 14,
        "atl": [
          0,
          0.51
        ]
      },
      {
        "inl": 6,
        "outl": 19,
        "atl": [
          0,
          0.08
        ]
      },
      {
        "inl": 7,
        "outl": 3,
        "atl": [
          0,
          0.09
        ]
      },
      {
        "inl": 7,
        "outl": 4,
        "atl": [
          0,
          0.01
        ]
      },
      {
        "inl": 7,
        "outl": 21,
        "atl": [
          0,
          0.05
        ]
      },
      {
        "inl": 8,
        "outl": 3,
        "atl": [
          0,
          0.64
        ]
      },
      {
        "inl": 8,
        "outl": 4,
        "atl": [
          0,
          1
        ]
      },
      {
        "inl": 8,
        "outl": 21,
        "atl": [
          0,
          0.37
        ]
      },
      {
        "inl": 9,
        "outl": 4,
        "atl": [
          0,
          0.12
        ]
      },
      {
        "inl": 9,
        "outl": 8,
        "atl": [
          0,
          0.63
        ]
      },
      {
        "inl": 9,
        "outl": 13,
        "atl": [
          0,
          0.05
        ]
      },
      {
        "inl": 9,
        "outl": 14,
        "atl": [
          0,
          0.62
        ]
      },
      {
        "inl": 9,
        "outl": 15,
        "atl": [
          0,
          0.02
        ]
      },
      {
        "inl": 9,
        "outl": 18,
        "atl": [
          0,
          0.06
        ]
      },
      {
        "inl": 9,
        "outl": 19,
        "atl": [
          0,
          0.03
        ]
      },
      {
        "inl": 10,
        "outl": 1,
        "atl": [
          0,
          0.44
        ]
      },
      {
        "inl": 10,
        "outl": 4,
        "atl": [
          0,
          0.15
        ]
      },
      {
        "inl": 10,
        "outl": 21,
        "atl": [
          0,
          0.79
        ]
      },
      {
        "inl": 11,
        "outl": 1,
        "atl": [
          0,
          0.32
        ]
      },
      {
        "inl": 11,
        "outl": 3,
        "atl": [
          0,
          0.22
        ]
      },
      {
        "inl": 11,
        "outl": 4,
        "atl": [
          0,
          0.61
        ]
      },
      {
        "inl": 11,
        "outl": 21,
        "atl": [
          0,
          0.71
        ]
      },
      {
        "inl": 12,
        "outl": 4,
        "atl": [
          0,
          2.68
        ]
      },
      {
        "inl": 12,
        "outl": 8,
        "atl": [
          0,
          0.5
        ]
      },
      {
        "inl": 12,
        "outl": 10,
        "atl": [
          0,
          0.01
        ]
      },
      {
        "inl": 12,
        "outl": 11,
        "atl": [
          0,
          0.09
        ]
      },
      {
        "inl": 12,
        "outl": 13,
        "atl": [
          0,
          0.03
        ]
      },
      {
        "inl": 12,
        "outl": 14,
        "atl": [
          0,
          2.67
        ]
      },
      {
        "inl": 12,
        "outl": 15,
        "atl": [
          0,
          0.37
        ]
      },
      {
        "inl": 12,
        "outl": 19,
        "atl": [
          0,
          0.08
        ]
      },
      {
        "inl": 13,
        "outl": 4,
        "atl": [
          0,
          5.28
        ]
      },
      {
        "inl": 14,
        "outl": 3,
        "atl": [
          0,
          5.86
        ]
      },
      {
        "inl": 14,
        "outl": 4,
        "atl": [
          0,
          8.59
        ]
      },
      {
        "inl": 14,
        "outl": 21,
        "atl": [
          0,
          0.97
        ]
      },
      {
        "inl": 15,
        "outl": 3,
        "atl": [
          0,
          3.2
        ]
      },
      {
        "inl": 15,
        "outl": 4,
        "atl": [
          0,
          2.3
        ]
      },
      {
        "inl": 15,
        "outl": 21,
        "atl": [
          0,
          0.9
        ]
      },
      {
        "inl": 16,
        "outl": 3,
        "atl": [
          0,
          0.05
        ]
      },
      {
        "inl": 16,
        "outl": 4,
        "atl": [
          0,
          0.06
        ]
      },
      {
        "inl": 16,
        "outl": 21,
        "atl": [
          0,
          0.02
        ]
      },
      {
        "inl": 17,
        "outl": 1,
        "atl": [
          0,
          0.16
        ]
      },
      {
        "inl": 17,
        "outl": 4,
        "atl": [
          0,
          0.16
        ]
      },
      {
        "inl": 18,
        "outl": 4,
        "atl": [
          0,
          0.53
        ]
      },
      {
        "inl": 18,
        "outl": 8,
        "atl": [
          0,
          0.74
        ]
      },
      {
        "inl": 18,
        "outl": 9,
        "atl": [
          0,
          0.02
        ]
      },
      {
        "inl": 18,
        "outl": 10,
        "atl": [
          0,
          0.01
        ]
      },
      {
        "inl": 18,
        "outl": 11,
        "atl": [
          0,
          0.1
        ]
      },
      {
        "inl": 18,
        "outl": 14,
        "atl": [
          0,
          0.56
        ]
      },
      {
        "inl": 18,
        "outl": 15,
        "atl": [
          0,
          0.01
        ]
      },
      {
        "inl": 19,
        "outl": 1,
        "atl": [
          0,
          8.15
        ]
      },
      {
        "inl": 19,
        "outl": 21,
        "atl": [
          0,
          24.4
        ]
      },
      {
        "inl": 20,
        "outl": 8,
        "atl": [
          0,
          0.02
        ]
      },
      {
        "inl": 20,
        "outl": 14,
        "atl": [
          0,
          0.02
        ]
      },
      {
        "inl": 20,
        "outl": 15,
        "atl": [
          0,
          0.04
        ]
      },
      {
        "inl": 20,
        "outl": 18,
        "atl": [
          0,
          0.03
        ]
      },
      {
        "inl": 21,
        "outl": 1,
        "atl": [
          0,
          404
        ]
      },
      {
        "inl": 21,
        "outl": 2,
        "atl": [
          0,
          4163
        ]
      },
      {
        "inl": 21,
        "outl": 3,
        "atl": [
          0,
          73.2
        ]
      },
      {
        "inl": 21,
        "outl": 4,
        "atl": [
          0,
          686.9
        ]
      },
      {
        "inl": 21,
        "outl": 5,
        "atl": [
          0,
          0.5
        ]
      },
      {
        "inl": 21,
        "outl": 6,
        "atl": [
          0,
          0.15
        ]
      },
      {
        "inl": 21,
        "outl": 7,
        "atl": [
          0,
          0.03
        ]
      },
      {
        "inl": 21,
        "outl": 8,
        "atl": [
          0,
          0.22
        ]
      },
      {
        "inl": 21,
        "outl": 9,
        "atl": [
          0,
          0.32
        ]
      },
      {
        "inl": 21,
        "outl": 10,
        "atl": [
          0,
          0.65
        ]
      },
      {
        "inl": 21,
        "outl": 11,
        "atl": [
          0,
          0.68
        ]
      },
      {
        "inl": 21,
        "outl": 12,
        "atl": [
          0,
          1.32
        ]
      },
      {
        "inl": 21,
        "outl": 13,
        "atl": [
          0,
          1.06
        ]
      },
      {
        "inl": 21,
        "outl": 14,
        "atl": [
          0,
          3.38
        ]
      },
      {
        "inl": 21,
        "outl": 15,
        "atl": [
          0,
          1.53
        ]
      },
      {
        "inl": 21,
        "outl": 16,
        "atl": [
          0,
          0.03
        ]
      },
      {
        "inl": 21,
        "outl": 17,
        "atl": [
          0,
          0.11
        ]
      },
      {
        "inl": 21,
        "outl": 18,
        "atl": [
          0,
          0.41
        ]
      },
      {
        "inl": 21,
        "outl": 19,
        "atl": [
          0,
          16.29
        ]
      },
      {
        "inl": 21,
        "outl": 20,
        "atl": [
          0,
          0.02
        ]
      }
    ],
    "val": [
      {
        "na": false,
        "vertex.names": "MICROPHYTES",
        "input": 651.77,
        "export": 0,
        "respiration": 194,
        "output": 194,
        "storage": 332,
        "living": true
      },
      {
        "na": false,
        "vertex.names": "MACROPHYTES",
        "input": 6704,
        "export": 219,
        "respiration": 2322,
        "output": 2541,
        "storage": 446000,
        "living": true
      },
      {
        "na": false,
        "vertex.names": "ZOOPLANKTON",
        "input": 0,
        "export": 39.94,
        "respiration": 31.3,
        "output": 71.24,
        "storage": 261,
        "living": true
      },
      {
        "na": false,
        "vertex.names": "BENTHIC INVERTEBRATES",
        "input": 0,
        "export": 427.91,
        "respiration": 981.6,
        "output": 1409.51,
        "storage": 14148,
        "living": true
      },
      {
        "na": false,
        "vertex.names": "BLACKTIP SHARK",
        "input": 0,
        "export": 1.21,
        "respiration": 0.8,
        "output": 2.01,
        "storage": 107,
        "living": true
      },
      {
        "na": false,
        "vertex.names": "STINGRAY",
        "input": 0,
        "export": 0.09,
        "respiration": 0.46,
        "output": 0.55,
        "storage": 40,
        "living": true
      },
      {
        "na": false,
        "vertex.names": "STRIPED ANCHOVY",
        "input": 0,
        "export": 0.01,
        "respiration": 0.11,
        "output": 0.12,
        "storage": 4,
        "living": true
      },
      {
        "na": false,
        "vertex.names": "BAY ANCHOVY",
        "input": 1.57,
        "export": 0.74,
        "respiration": 0.73,
        "output": 1.47,
        "storage": 15,
        "living": true
      },
      {
        "na": false,
        "vertex.names": "NEEDLEFISH",
        "input": 0.02,
        "export": 0.32,
        "respiration": 0.89,
        "output": 1.21,
        "storage": 46,
        "living": true
      },
      {
        "na": false,
        "vertex.names": "SHEEPSHEAD KILLIFISH",
        "input": 0,
        "export": 0.14,
        "respiration": 0.54,
        "output": 0.68,
        "storage": 16,
        "living": true
      },
      {
        "na": false,
        "vertex.names": "GOLDSPOTTED KILLIFISH",
        "input": 0,
        "export": 0.09,
        "respiration": 0.89,
        "output": 0.98,
        "storage": 27,
        "living": true
      },
      {
        "na": false,
        "vertex.names": "GULF KILLIFISH",
        "input": 0.16,
        "export": 1.5,
        "respiration": 3.7,
        "output": 5.2,
        "storage": 156,
        "living": true
      },
      {
        "na": false,
        "vertex.names": "LONGNOSED KILLIFISH",
        "input": 0,
        "export": 1.27,
        "respiration": 2.87,
        "output": 4.14,
        "storage": 121,
        "living": true
      },
      {
        "na": false,
        "vertex.names": "SILVERSIDE",
        "input": 0,
        "export": 0.43,
        "respiration": 7.23,
        "output": 7.66,
        "storage": 246,
        "living": true
      },
      {
        "na": false,
        "vertex.names": "MOHARRA",
        "input": 0,
        "export": 1.49,
        "respiration": 2.94,
        "output": 4.43,
        "storage": 82,
        "living": true
      },
      {
        "na": false,
        "vertex.names": "SILVER JENNY",
        "input": 0,
        "export": 0.04,
        "respiration": 0.06,
        "output": 0.1,
        "storage": 2,
        "living": true
      },
      {
        "na": false,
        "vertex.names": "SHEEPSHEAD",
        "input": 0,
        "export": 0.09,
        "respiration": 0.12,
        "output": 0.21,
        "storage": 13,
        "living": true
      },
      {
        "na": false,
        "vertex.names": "PINFISH",
        "input": 0.07,
        "export": 0.38,
        "respiration": 1.16,
        "output": 1.54,
        "storage": 54,
        "living": true
      },
      {
        "na": false,
        "vertex.names": "MULLET",
        "input": 0,
        "export": 2.41,
        "respiration": 11.15,
        "output": 13.56,
        "storage": 864,
        "living": true
      },
      {
        "na": false,
        "vertex.names": "GULF FLOUNDER",
        "input": 0,
        "export": 0.04,
        "respiration": 0.05,
        "output": 0.09,
        "storage": 2,
        "living": true
      },
      {
        "na": false,
        "vertex.names": "DETRITUS",
        "input": 0,
        "export": 567.79,
        "respiration": 2530.1,
        "output": 3097.89,
        "storage": 695000,
        "living": false
      }
    ]
  },
  "Crystal River (thermal)": {
    "gal": {
      "n": 21,
      "mnext": 62,
      "directed": true,
      "hyper": false,
      "loops": true,
      "multiple": false,
      "bipartite": false,
      "balanced": true
    },
    "mel": [
      {
        "inl": 3,
        "outl": 1,
        "atl": [
          0,
          39.05
        ]
      },
      {
        "inl": 3,
        "outl": 21,
        "atl": [
          0,
          117.15
        ]
      },
      {
        "inl": 4,
        "outl": 21,
        "atl": [
          0,
          1485.1
        ]
      },
      {
        "inl": 5,
        "outl": 6,
        "atl": [
          0,
          0.04
        ]
      },
      {
        "inl": 5,
        "outl": 20,
        "atl": [
          0,
          0.01
        ]
      },
      {
        "inl": 6,
        "outl": 3,
        "atl": [
          0,
          13.6
        ]
      },
      {
        "inl": 6,
        "outl": 4,
        "atl": [
          0,
          2.1
        ]
      },
      {
        "inl": 6,
        "outl": 21,
        "atl": [
          0,
          7.74
        ]
      },
      {
        "inl": 7,
        "outl": 4,
        "atl": [
          0,
          0.17
        ]
      },
      {
        "inl": 8,
        "outl": 6,
        "atl": [
          0,
          0.24
        ]
      },
      {
        "inl": 8,
        "outl": 20,
        "atl": [
          0,
          0.06
        ]
      },
      {
        "inl": 9,
        "outl": 1,
        "atl": [
          0,
          0.12
        ]
      },
      {
        "inl": 9,
        "outl": 4,
        "atl": [
          0,
          0.04
        ]
      },
      {
        "inl": 9,
        "outl": 21,
        "atl": [
          0,
          0.22
        ]
      },
      {
        "inl": 10,
        "outl": 1,
        "atl": [
          0,
          0.1
        ]
      },
      {
        "inl": 10,
        "outl": 3,
        "atl": [
          0,
          0.07
        ]
      },
      {
        "inl": 10,
        "outl": 4,
        "atl": [
          0,
          0.19
        ]
      },
      {
        "inl": 10,
        "outl": 21,
        "atl": [
          0,
          0.22
        ]
      },
      {
        "inl": 11,
        "outl": 4,
        "atl": [
          0,
          1.71
        ]
      },
      {
        "inl": 11,
        "outl": 6,
        "atl": [
          0,
          0.37
        ]
      },
      {
        "inl": 11,
        "outl": 9,
        "atl": [
          0,
          0.01
        ]
      },
      {
        "inl": 11,
        "outl": 10,
        "atl": [
          0,
          0.01
        ]
      },
      {
        "inl": 11,
        "outl": 11,
        "atl": [
          0,
          0.01
        ]
      },
      {
        "inl": 11,
        "outl": 12,
        "atl": [
          0,
          0.17
        ]
      },
      {
        "inl": 11,
        "outl": 14,
        "atl": [
          0,
          0.33
        ]
      },
      {
        "inl": 11,
        "outl": 20,
        "atl": [
          0,
          0.06
        ]
      },
      {
        "inl": 12,
        "outl": 4,
        "atl": [
          0,
          3.48
        ]
      },
      {
        "inl": 13,
        "outl": 1,
        "atl": [
          0,
          0.35
        ]
      },
      {
        "inl": 14,
        "outl": 3,
        "atl": [
          0,
          0.33
        ]
      },
      {
        "inl": 14,
        "outl": 4,
        "atl": [
          0,
          0.49
        ]
      },
      {
        "inl": 14,
        "outl": 21,
        "atl": [
          0,
          0.06
        ]
      },
      {
        "inl": 15,
        "outl": 3,
        "atl": [
          0,
          0.4
        ]
      },
      {
        "inl": 15,
        "outl": 4,
        "atl": [
          0,
          0.28
        ]
      },
      {
        "inl": 15,
        "outl": 21,
        "atl": [
          0,
          0.11
        ]
      },
      {
        "inl": 16,
        "outl": 4,
        "atl": [
          0,
          0.09
        ]
      },
      {
        "inl": 16,
        "outl": 6,
        "atl": [
          0,
          0.23
        ]
      },
      {
        "inl": 17,
        "outl": 4,
        "atl": [
          0,
          0.07
        ]
      },
      {
        "inl": 18,
        "outl": 4,
        "atl": [
          0,
          1.78
        ]
      },
      {
        "inl": 19,
        "outl": 4,
        "atl": [
          0,
          0.36
        ]
      },
      {
        "inl": 20,
        "outl": 1,
        "atl": [
          0,
          5.73
        ]
      },
      {
        "inl": 20,
        "outl": 4,
        "atl": [
          0,
          17.19
        ]
      },
      {
        "inl": 21,
        "outl": 1,
        "atl": [
          0,
          319
        ]
      },
      {
        "inl": 21,
        "outl": 2,
        "atl": [
          0,
          3156
        ]
      },
      {
        "inl": 21,
        "outl": 3,
        "atl": [
          0,
          78.1
        ]
      },
      {
        "inl": 21,
        "outl": 4,
        "atl": [
          0,
          742.6
        ]
      },
      {
        "inl": 21,
        "outl": 5,
        "atl": [
          0,
          0.01
        ]
      },
      {
        "inl": 21,
        "outl": 6,
        "atl": [
          0,
          4.69
        ]
      },
      {
        "inl": 21,
        "outl": 7,
        "atl": [
          0,
          0.03
        ]
      },
      {
        "inl": 21,
        "outl": 8,
        "atl": [
          0,
          0.06
        ]
      },
      {
        "inl": 21,
        "outl": 9,
        "atl": [
          0,
          0.18
        ]
      },
      {
        "inl": 21,
        "outl": 10,
        "atl": [
          0,
          0.21
        ]
      },
      {
        "inl": 21,
        "outl": 11,
        "atl": [
          0,
          0.54
        ]
      },
      {
        "inl": 21,
        "outl": 12,
        "atl": [
          0,
          0.7
        ]
      },
      {
        "inl": 21,
        "outl": 13,
        "atl": [
          0,
          0.18
        ]
      },
      {
        "inl": 21,
        "outl": 14,
        "atl": [
          0,
          0.18
        ]
      },
      {
        "inl": 21,
        "outl": 15,
        "atl": [
          0,
          0.16
        ]
      },
      {
        "inl": 21,
        "outl": 16,
        "atl": [
          0,
          0.07
        ]
      },
      {
        "inl": 21,
        "outl": 17,
        "atl": [
          0,
          0.01
        ]
      },
      {
        "inl": 21,
        "outl": 18,
        "atl": [
          0,
          0.36
        ]
      },
      {
        "inl": 21,
        "outl": 19,
        "atl": [
          0,
          0.07
        ]
      },
      {
        "inl": 21,
        "outl": 20,
        "atl": [
          0,
          11.46
        ]
      }
    ],
    "val": [
      {
        "na": false,
        "vertex.names": "MICROPHYTES",
        "input": 530,
        "export": 0.65,
        "respiration": 165,
        "output": 165.65,
        "storage": 335,
        "living": true
      },
      {
        "na": false,
        "vertex.names": "MACROPHYTES",
        "input": 5488,
        "export": 166,
        "respiration": 2166,
        "output": 2332,
        "storage": 280000,
        "living": true
      },
      {
        "na": false,
        "vertex.names": "ZOOPLANKTON",
        "input": 0,
        "export": 32.4,
        "respiration": 31.3,
        "output": 63.7,
        "storage": 261,
        "living": true
      },
      {
        "na": false,
        "vertex.names": "BENTHIC INVERTEBRATES",
        "input": 0,
        "export": 33.55,
        "respiration": 681,
        "output": 714.55,
        "storage": 11258,
        "living": true
      },
      {
        "na": false,
        "vertex.names": "STINGRAY",
        "input": 0,
        "export": 0,
        "respiration": 0.04,
        "output": 0.04,
        "storage": 4,
        "living": true
      },
      {
        "na": false,
        "vertex.names": "BAY ANCHOVY",
        "input": 0,
        "export": 0.75,
        "respiration": 17.12,
        "output": 17.87,
        "storage": 378,
        "living": true
      },
      {
        "na": false,
        "vertex.names": "CATFISH",
        "input": 0,
        "export": 0.02,
        "respiration": 0.12,
        "output": 0.14,
        "storage": 9.6,
        "living": true
      },
      {
        "na": false,
        "vertex.names": "NEEDLEFISH",
        "input": 0,
        "export": 0.01,
        "respiration": 0.23,
        "output": 0.24,
        "storage": 12,
        "living": true
      },
      {
        "na": false,
        "vertex.names": "SHEEPSHEAD KILLIFISH",
        "input": 0,
        "export": 0,
        "respiration": 0.19,
        "output": 0.19,
        "storage": 6.8,
        "living": true
      },
      {
        "na": false,
        "vertex.names": "GOLDSPOTTED KILLIFISH",
        "input": 0,
        "export": 0.1,
        "respiration": 0.26,
        "output": 0.36,
        "storage": 8.6,
        "living": true
      },
      {
        "na": false,
        "vertex.names": "GULF KILLIFISH",
        "input": 0,
        "export": 0.73,
        "respiration": 1.39,
        "output": 2.12,
        "storage": 60,
        "living": true
      },
      {
        "na": false,
        "vertex.names": "LONGNOSED KILLIFISH",
        "input": 0,
        "export": 0.69,
        "respiration": 1.92,
        "output": 2.61,
        "storage": 83,
        "living": true
      },
      {
        "na": false,
        "vertex.names": "MOLLY",
        "input": 0,
        "export": 0.05,
        "respiration": 0.12,
        "output": 0.17,
        "storage": 4.7,
        "living": true
      },
      {
        "na": false,
        "vertex.names": "SILVERSIDE",
        "input": 0,
        "export": 0.05,
        "respiration": 0.32,
        "output": 0.37,
        "storage": 14,
        "living": true
      },
      {
        "na": false,
        "vertex.names": "MOHARRA",
        "input": 0,
        "export": 0.25,
        "respiration": 0.38,
        "output": 0.63,
        "storage": 14,
        "living": true
      },
      {
        "na": false,
        "vertex.names": "PINFISH",
        "input": 0.02,
        "export": 0.09,
        "respiration": 0.18,
        "output": 0.27,
        "storage": 11,
        "living": true
      },
      {
        "na": false,
        "vertex.names": "SPOT",
        "input": 0,
        "export": 0.02,
        "respiration": 0.04,
        "output": 0.06,
        "storage": 1,
        "living": true
      },
      {
        "na": false,
        "vertex.names": "BLACK DRUM",
        "input": 0,
        "export": 0.41,
        "respiration": 1.01,
        "output": 1.42,
        "storage": 68,
        "living": true
      },
      {
        "na": false,
        "vertex.names": "RED DRUM",
        "input": 0,
        "export": 0.07,
        "respiration": 0.22,
        "output": 0.29,
        "storage": 15.6,
        "living": true
      },
      {
        "na": false,
        "vertex.names": "MULLET",
        "input": 0,
        "export": 1.32,
        "respiration": 10.01,
        "output": 11.33,
        "storage": 868,
        "living": true
      },
      {
        "na": false,
        "vertex.names": "DETRITUS",
        "input": 0,
        "export": 616.51,
        "respiration": 2087.5,
        "output": 2704.01,
        "storage": 462000,
        "living": false
      }
    ]
  },
  "Charca de Maspalomas Lagoon": {
    "gal": {
      "n": 21,
      "mnext": 56,
      "directed": true,
      "hyper": false,
      "loops": true,
      "multiple": false,
      "bipartite": false,
      "balanced": true
    },
    "mel": [
      {
        "inl": 7,
        "outl": 19,
        "atl": [
          0,
          58682
        ]
      },
      {
        "inl": 8,
        "outl": 1,
        "atl": [
          0,
          348936
        ]
      },
      {
        "inl": 8,
        "outl": 7,
        "atl": [
          0,
          13883
        ]
      },
      {
        "inl": 8,
        "outl": 19,
        "atl": [
          0,
          40046
        ]
      },
      {
        "inl": 9,
        "outl": 2,
        "atl": [
          0,
          286044
        ]
      },
      {
        "inl": 9,
        "outl": 8,
        "atl": [
          0,
          293385
        ]
      },
      {
        "inl": 9,
        "outl": 20,
        "atl": [
          0,
          70000
        ]
      },
      {
        "inl": 10,
        "outl": 9,
        "atl": [
          0,
          207784
        ]
      },
      {
        "inl": 10,
        "outl": 20,
        "atl": [
          0,
          30000
        ]
      },
      {
        "inl": 11,
        "outl": 21,
        "atl": [
          0,
          328908
        ]
      },
      {
        "inl": 12,
        "outl": 1,
        "atl": [
          0,
          60000
        ]
      },
      {
        "inl": 12,
        "outl": 2,
        "atl": [
          0,
          50000
        ]
      },
      {
        "inl": 12,
        "outl": 8,
        "atl": [
          0,
          3757
        ]
      },
      {
        "inl": 12,
        "outl": 20,
        "atl": [
          0,
          40000
        ]
      },
      {
        "inl": 13,
        "outl": 11,
        "atl": [
          0,
          64137
        ]
      },
      {
        "inl": 13,
        "outl": 21,
        "atl": [
          0,
          493362
        ]
      },
      {
        "inl": 14,
        "outl": 13,
        "atl": [
          0,
          101762
        ]
      },
      {
        "inl": 15,
        "outl": 3,
        "atl": [
          0,
          18560
        ]
      },
      {
        "inl": 15,
        "outl": 5,
        "atl": [
          0,
          4640
        ]
      },
      {
        "inl": 15,
        "outl": 6,
        "atl": [
          0,
          2357
        ]
      },
      {
        "inl": 15,
        "outl": 13,
        "atl": [
          0,
          8519
        ]
      },
      {
        "inl": 15,
        "outl": 21,
        "atl": [
          0,
          17038
        ]
      },
      {
        "inl": 16,
        "outl": 4,
        "atl": [
          0,
          58000
        ]
      },
      {
        "inl": 16,
        "outl": 6,
        "atl": [
          0,
          14143
        ]
      },
      {
        "inl": 17,
        "outl": 10,
        "atl": [
          0,
          35438
        ]
      },
      {
        "inl": 17,
        "outl": 12,
        "atl": [
          0,
          59965
        ]
      },
      {
        "inl": 17,
        "outl": 13,
        "atl": [
          0,
          2420
        ]
      },
      {
        "inl": 17,
        "outl": 14,
        "atl": [
          0,
          39687
        ]
      },
      {
        "inl": 17,
        "outl": 15,
        "atl": [
          0,
          16613
        ]
      },
      {
        "inl": 17,
        "outl": 18,
        "atl": [
          0,
          16117
        ]
      },
      {
        "inl": 18,
        "outl": 10,
        "atl": [
          0,
          23805
        ]
      },
      {
        "inl": 18,
        "outl": 13,
        "atl": [
          0,
          8519
        ]
      },
      {
        "inl": 18,
        "outl": 21,
        "atl": [
          0,
          18000
        ]
      },
      {
        "inl": 19,
        "outl": 2,
        "atl": [
          0,
          72892
        ]
      },
      {
        "inl": 19,
        "outl": 20,
        "atl": [
          0,
          27097
        ]
      },
      {
        "inl": 20,
        "outl": 1,
        "atl": [
          0,
          33157
        ]
      },
      {
        "inl": 20,
        "outl": 7,
        "atl": [
          0,
          16561
        ]
      },
      {
        "inl": 20,
        "outl": 8,
        "atl": [
          0,
          5023
        ]
      },
      {
        "inl": 20,
        "outl": 9,
        "atl": [
          0,
          205823
        ]
      },
      {
        "inl": 21,
        "outl": 2,
        "atl": [
          0,
          33157
        ]
      },
      {
        "inl": 21,
        "outl": 3,
        "atl": [
          0,
          23200
        ]
      },
      {
        "inl": 21,
        "outl": 4,
        "atl": [
          0,
          203000
        ]
      },
      {
        "inl": 21,
        "outl": 5,
        "atl": [
          0,
          5800
        ]
      },
      {
        "inl": 21,
        "outl": 6,
        "atl": [
          0,
          13200
        ]
      },
      {
        "inl": 21,
        "outl": 9,
        "atl": [
          0,
          30000
        ]
      },
      {
        "inl": 21,
        "outl": 10,
        "atl": [
          0,
          89271
        ]
      },
      {
        "inl": 21,
        "outl": 11,
        "atl": [
          0,
          215435
        ]
      },
      {
        "inl": 21,
        "outl": 12,
        "atl": [
          0,
          47665
        ]
      },
      {
        "inl": 21,
        "outl": 13,
        "atl": [
          0,
          343034
        ]
      },
      {
        "inl": 21,
        "outl": 14,
        "atl": [
          0,
          31546
        ]
      },
      {
        "inl": 21,
        "outl": 15,
        "atl": [
          0,
          21723
        ]
      },
      {
        "inl": 21,
        "outl": 16,
        "atl": [
          0,
          25500
        ]
      },
      {
        "inl": 21,
        "outl": 17,
        "atl": [
          0,
          131233
        ]
      },
      {
        "inl": 21,
        "outl": 18,
        "atl": [
          0,
          21810
        ]
      },
      {
        "inl": 21,
        "outl": 20,
        "atl": [
          0,
          93467
        ]
      }
    ],
    "val": [
      {
        "na": false,
        "vertex.names": "Cyanobacteria",
        "input": 552615,
        "export": 0,
        "respiration": 110522,
        "output": 110522,
        "storage": 1,
        "living": true
      },
      {
        "na": false,
        "vertex.names": "Eukaryotic Phyto",
        "input": 552615,
        "export": 0,
        "respiration": 110522,
        "output": 110522,
        "storage": 1,
        "living": true
      },
      {
        "na": false,
        "vertex.names": "Chara globularis",
        "input": 46400,
        "export": 0,
        "respiration": 4640,
        "output": 4640,
        "storage": 1,
        "living": true
      },
      {
        "na": false,
        "vertex.names": "Ruppia Maritima",
        "input": 290000,
        "export": 0,
        "respiration": 29000,
        "output": 29000,
        "storage": 1,
        "living": true
      },
      {
        "na": false,
        "vertex.names": "Cladophora",
        "input": 11600,
        "export": 0,
        "respiration": 1160,
        "output": 1160,
        "storage": 1,
        "living": true
      },
      {
        "na": false,
        "vertex.names": "Periphyton",
        "input": 33000,
        "export": 0,
        "respiration": 3300,
        "output": 3300,
        "storage": 1,
        "living": true
      },
      {
        "na": false,
        "vertex.names": "Pelagic Bacteria",
        "input": 0,
        "export": 0,
        "respiration": 28238,
        "output": 28238,
        "storage": 1,
        "living": true
      },
      {
        "na": false,
        "vertex.names": "Microzooplankton",
        "input": 0,
        "export": 0,
        "respiration": 100700,
        "output": 100700,
        "storage": 1,
        "living": true
      },
      {
        "na": false,
        "vertex.names": "Mesozooplankton",
        "input": 0,
        "export": 0,
        "respiration": 205822,
        "output": 205822,
        "storage": 1,
        "living": true
      },
      {
        "na": false,
        "vertex.names": "Macrozooplankton",
        "input": 0,
        "export": 0,
        "respiration": 89270,
        "output": 89270,
        "storage": 1,
        "living": true
      },
      {
        "na": false,
        "vertex.names": "Benthic Microfauna",
        "input": 0,
        "export": 0,
        "respiration": 49336,
        "output": 49336,
        "storage": 1,
        "living": true
      },
      {
        "na": false,
        "vertex.names": "Benthic Suspension Feeder",
        "input": 0,
        "export": 0,
        "respiration": 46127,
        "output": 46127,
        "storage": 1,
        "living": true
      },
      {
        "na": false,
        "vertex.names": "Benthic Deposit Feeders",
        "input": 0,
        "export": 0,
        "respiration": 93245,
        "output": 93245,
        "storage": 1,
        "living": true
      },
      {
        "na": false,
        "vertex.names": "Benthic Invertebrate Car.",
        "input": 0,
        "export": 0,
        "respiration": 30529,
        "output": 30529,
        "storage": 1,
        "living": true
      },
      {
        "na": false,
        "vertex.names": "Liza Aurata",
        "input": 0,
        "export": 0,
        "respiration": 12778,
        "output": 12778,
        "storage": 1,
        "living": true
      },
      {
        "na": false,
        "vertex.names": "Gallinula chloropus",
        "input": 0,
        "export": 25000,
        "respiration": 21643,
        "output": 46643,
        "storage": 1,
        "living": true
      },
      {
        "na": false,
        "vertex.names": "Diplodus Sargus",
        "input": 0,
        "export": 0,
        "respiration": 39007,
        "output": 39007,
        "storage": 1,
        "living": true
      },
      {
        "na": false,
        "vertex.names": "Dicentratus punctatus",
        "input": 0,
        "export": 0,
        "respiration": 12397,
        "output": 12397,
        "storage": 1,
        "living": true
      },
      {
        "na": false,
        "vertex.names": "DOC",
        "input": 0,
        "export": 1261,
        "respiration": 0,
        "output": 1261,
        "storage": 1,
        "living": false
      },
      {
        "na": false,
        "vertex.names": "Suspended POC",
        "input": 0,
        "export": 0,
        "respiration": 0,
        "output": 0,
        "storage": 1,
        "living": false
      },
      {
        "na": false,
        "vertex.names": "Sedimented POC",
        "input": 0,
        "export": 471733,
        "respiration": 0,
        "output": 471733,
        "storage": 1,
        "living": false
      }
    ]
  },
  "Northern Benguela Upwelling": {
    "gal": {
      "n": 24,
      "mnext": 121,
      "directed": true,
      "hyper": false,
      "loops": true,
      "multiple": false,
      "bipartite": false,
      "balanced": false
    },
    "mel": [
      {
        "inl": 2,
        "outl": 23,
        "atl": [
          0,
          1375
        ]
      },
      {
        "inl": 3,
        "outl": 2,
        "atl": [
          0,
          278
        ]
      },
      {
        "inl": 4,
        "outl": 3,
        "atl": [
          0,
          111
        ]
      },
      {
        "inl": 4,
        "outl": 24,
        "atl": [
          0,
          90
        ]
      },
      {
        "inl": 5,
        "outl": 1,
        "atl": [
          0,
          302
        ]
      },
      {
        "inl": 5,
        "outl": 4,
        "atl": [
          0,
          63
        ]
      },
      {
        "inl": 6,
        "outl": 1,
        "atl": [
          0,
          41.7
        ]
      },
      {
        "inl": 6,
        "outl": 5,
        "atl": [
          0,
          27.8
        ]
      },
      {
        "inl": 7,
        "outl": 1,
        "atl": [
          0,
          0.001
        ]
      },
      {
        "inl": 8,
        "outl": 1,
        "atl": [
          0,
          1.2
        ]
      },
      {
        "inl": 8,
        "outl": 4,
        "atl": [
          0,
          0.4
        ]
      },
      {
        "inl": 8,
        "outl": 5,
        "atl": [
          0,
          3.2
        ]
      },
      {
        "inl": 8,
        "outl": 6,
        "atl": [
          0,
          3.2
        ]
      },
      {
        "inl": 9,
        "outl": 1,
        "atl": [
          0,
          5.4
        ]
      },
      {
        "inl": 9,
        "outl": 4,
        "atl": [
          0,
          1.9
        ]
      },
      {
        "inl": 9,
        "outl": 5,
        "atl": [
          0,
          4.7
        ]
      },
      {
        "inl": 9,
        "outl": 6,
        "atl": [
          0,
          4.7
        ]
      },
      {
        "inl": 10,
        "outl": 5,
        "atl": [
          0,
          4.2
        ]
      },
      {
        "inl": 10,
        "outl": 6,
        "atl": [
          0,
          6.4
        ]
      },
      {
        "inl": 11,
        "outl": 1,
        "atl": [
          0,
          5.3
        ]
      },
      {
        "inl": 11,
        "outl": 6,
        "atl": [
          0,
          0.6
        ]
      },
      {
        "inl": 12,
        "outl": 5,
        "atl": [
          0,
          20.5
        ]
      },
      {
        "inl": 12,
        "outl": 6,
        "atl": [
          0,
          5.3
        ]
      },
      {
        "inl": 12,
        "outl": 10,
        "atl": [
          0,
          0.2
        ]
      },
      {
        "inl": 13,
        "outl": 5,
        "atl": [
          0,
          3.8
        ]
      },
      {
        "inl": 13,
        "outl": 6,
        "atl": [
          0,
          1
        ]
      },
      {
        "inl": 13,
        "outl": 8,
        "atl": [
          0,
          0.03
        ]
      },
      {
        "inl": 13,
        "outl": 9,
        "atl": [
          0,
          0.1
        ]
      },
      {
        "inl": 13,
        "outl": 10,
        "atl": [
          0,
          0.04
        ]
      },
      {
        "inl": 13,
        "outl": 11,
        "atl": [
          0,
          0.02
        ]
      },
      {
        "inl": 13,
        "outl": 12,
        "atl": [
          0,
          0.1
        ]
      },
      {
        "inl": 13,
        "outl": 13,
        "atl": [
          0,
          0.02
        ]
      },
      {
        "inl": 13,
        "outl": 14,
        "atl": [
          0,
          0.007
        ]
      },
      {
        "inl": 13,
        "outl": 15,
        "atl": [
          0,
          0.004
        ]
      },
      {
        "inl": 13,
        "outl": 17,
        "atl": [
          0,
          0.003
        ]
      },
      {
        "inl": 13,
        "outl": 18,
        "atl": [
          0,
          0.01
        ]
      },
      {
        "inl": 13,
        "outl": 19,
        "atl": [
          0,
          0.5
        ]
      },
      {
        "inl": 14,
        "outl": 5,
        "atl": [
          0,
          2
        ]
      },
      {
        "inl": 14,
        "outl": 6,
        "atl": [
          0,
          0.1
        ]
      },
      {
        "inl": 14,
        "outl": 8,
        "atl": [
          0,
          0.01
        ]
      },
      {
        "inl": 14,
        "outl": 9,
        "atl": [
          0,
          0.03
        ]
      },
      {
        "inl": 14,
        "outl": 10,
        "atl": [
          0,
          0.02
        ]
      },
      {
        "inl": 14,
        "outl": 11,
        "atl": [
          0,
          0.01
        ]
      },
      {
        "inl": 14,
        "outl": 12,
        "atl": [
          0,
          0.05
        ]
      },
      {
        "inl": 14,
        "outl": 13,
        "atl": [
          0,
          0.008
        ]
      },
      {
        "inl": 14,
        "outl": 14,
        "atl": [
          0,
          0.004
        ]
      },
      {
        "inl": 14,
        "outl": 15,
        "atl": [
          0,
          0.002
        ]
      },
      {
        "inl": 14,
        "outl": 17,
        "atl": [
          0,
          0.002
        ]
      },
      {
        "inl": 14,
        "outl": 18,
        "atl": [
          0,
          0.005
        ]
      },
      {
        "inl": 16,
        "outl": 6,
        "atl": [
          0,
          1.2
        ]
      },
      {
        "inl": 16,
        "outl": 8,
        "atl": [
          0,
          0.04
        ]
      },
      {
        "inl": 16,
        "outl": 9,
        "atl": [
          0,
          0.07
        ]
      },
      {
        "inl": 16,
        "outl": 10,
        "atl": [
          0,
          0.05
        ]
      },
      {
        "inl": 16,
        "outl": 11,
        "atl": [
          0,
          0.03
        ]
      },
      {
        "inl": 16,
        "outl": 12,
        "atl": [
          0,
          0.1
        ]
      },
      {
        "inl": 16,
        "outl": 13,
        "atl": [
          0,
          0.02
        ]
      },
      {
        "inl": 16,
        "outl": 14,
        "atl": [
          0,
          0.009
        ]
      },
      {
        "inl": 16,
        "outl": 15,
        "atl": [
          0,
          0.005
        ]
      },
      {
        "inl": 16,
        "outl": 17,
        "atl": [
          0,
          0.004
        ]
      },
      {
        "inl": 16,
        "outl": 18,
        "atl": [
          0,
          0.01
        ]
      },
      {
        "inl": 18,
        "outl": 6,
        "atl": [
          0,
          2.4
        ]
      },
      {
        "inl": 18,
        "outl": 10,
        "atl": [
          0,
          0.09
        ]
      },
      {
        "inl": 18,
        "outl": 13,
        "atl": [
          0,
          0.04
        ]
      },
      {
        "inl": 18,
        "outl": 14,
        "atl": [
          0,
          0.02
        ]
      },
      {
        "inl": 18,
        "outl": 15,
        "atl": [
          0,
          0.01
        ]
      },
      {
        "inl": 18,
        "outl": 18,
        "atl": [
          0,
          0.02
        ]
      },
      {
        "inl": 19,
        "outl": 1,
        "atl": [
          0,
          112
        ]
      },
      {
        "inl": 19,
        "outl": 4,
        "atl": [
          0,
          6.9
        ]
      },
      {
        "inl": 19,
        "outl": 5,
        "atl": [
          0,
          10.4
        ]
      },
      {
        "inl": 19,
        "outl": 6,
        "atl": [
          0,
          2.7
        ]
      },
      {
        "inl": 19,
        "outl": 7,
        "atl": [
          0,
          0.0001
        ]
      },
      {
        "inl": 19,
        "outl": 19,
        "atl": [
          0,
          1.4
        ]
      },
      {
        "inl": 21,
        "outl": 8,
        "atl": [
          0,
          0.3
        ]
      },
      {
        "inl": 21,
        "outl": 9,
        "atl": [
          0,
          0.6
        ]
      },
      {
        "inl": 21,
        "outl": 10,
        "atl": [
          0,
          0.4
        ]
      },
      {
        "inl": 21,
        "outl": 11,
        "atl": [
          0,
          0.2
        ]
      },
      {
        "inl": 21,
        "outl": 12,
        "atl": [
          0,
          0.9
        ]
      },
      {
        "inl": 21,
        "outl": 13,
        "atl": [
          0,
          0.2
        ]
      },
      {
        "inl": 21,
        "outl": 14,
        "atl": [
          0,
          0.07
        ]
      },
      {
        "inl": 21,
        "outl": 15,
        "atl": [
          0,
          0.04
        ]
      },
      {
        "inl": 21,
        "outl": 16,
        "atl": [
          0,
          0.01
        ]
      },
      {
        "inl": 21,
        "outl": 18,
        "atl": [
          0,
          0.09
        ]
      },
      {
        "inl": 21,
        "outl": 22,
        "atl": [
          0,
          0.0003
        ]
      },
      {
        "inl": 22,
        "outl": 5,
        "atl": [
          0,
          0.001
        ]
      },
      {
        "inl": 22,
        "outl": 6,
        "atl": [
          0,
          0.01
        ]
      },
      {
        "inl": 22,
        "outl": 8,
        "atl": [
          0,
          0.06
        ]
      },
      {
        "inl": 22,
        "outl": 9,
        "atl": [
          0,
          0.003
        ]
      },
      {
        "inl": 22,
        "outl": 10,
        "atl": [
          0,
          0.01
        ]
      },
      {
        "inl": 22,
        "outl": 11,
        "atl": [
          0,
          0.1
        ]
      },
      {
        "inl": 22,
        "outl": 12,
        "atl": [
          0,
          0.001
        ]
      },
      {
        "inl": 22,
        "outl": 13,
        "atl": [
          0,
          0.03
        ]
      },
      {
        "inl": 22,
        "outl": 14,
        "atl": [
          0,
          0.01
        ]
      },
      {
        "inl": 22,
        "outl": 16,
        "atl": [
          0,
          0.001
        ]
      },
      {
        "inl": 22,
        "outl": 18,
        "atl": [
          0,
          0.01
        ]
      },
      {
        "inl": 22,
        "outl": 21,
        "atl": [
          0,
          0.0004
        ]
      },
      {
        "inl": 23,
        "outl": 1,
        "atl": [
          0,
          296
        ]
      },
      {
        "inl": 23,
        "outl": 2,
        "atl": [
          0,
          137
        ]
      },
      {
        "inl": 23,
        "outl": 19,
        "atl": [
          0,
          9
        ]
      },
      {
        "inl": 24,
        "outl": 1,
        "atl": [
          0,
          421
        ]
      },
      {
        "inl": 24,
        "outl": 2,
        "atl": [
          0,
          675
        ]
      },
      {
        "inl": 24,
        "outl": 3,
        "atl": [
          0,
          92
        ]
      },
      {
        "inl": 24,
        "outl": 4,
        "atl": [
          0,
          38
        ]
      },
      {
        "inl": 24,
        "outl": 5,
        "atl": [
          0,
          73
        ]
      },
      {
        "inl": 24,
        "outl": 6,
        "atl": [
          0,
          6
        ]
      },
      {
        "inl": 24,
        "outl": 7,
        "atl": [
          0,
          0.0003
        ]
      },
      {
        "inl": 24,
        "outl": 8,
        "atl": [
          0,
          6
        ]
      },
      {
        "inl": 24,
        "outl": 9,
        "atl": [
          0,
          6
        ]
      },
      {
        "inl": 24,
        "outl": 10,
        "atl": [
          0,
          5
        ]
      },
      {
        "inl": 24,
        "outl": 11,
        "atl": [
          0,
          3
        ]
      },
      {
        "inl": 24,
        "outl": 12,
        "atl": [
          0,
          14
        ]
      },
      {
        "inl": 24,
        "outl": 13,
        "atl": [
          0,
          0.9
        ]
      },
      {
        "inl": 24,
        "outl": 14,
        "atl": [
          0,
          0.04
        ]
      },
      {
        "inl": 24,
        "outl": 15,
        "atl": [
          0,
          0.03
        ]
      },
      {
        "inl": 24,
        "outl": 16,
        "atl": [
          0,
          0.3
        ]
      },
      {
        "inl": 24,
        "outl": 17,
        "atl": [
          0,
          0.01
        ]
      },
      {
        "inl": 24,
        "outl": 18,
        "atl": [
          0,
          0.8
        ]
      },
      {
        "inl": 24,
        "outl": 19,
        "atl": [
          0,
          35
        ]
      },
      {
        "inl": 24,
        "outl": 20,
        "atl": [
          0,
          0.003
        ]
      },
      {
        "inl": 24,
        "outl": 21,
        "atl": [
          0,
          1
        ]
      },
      {
        "inl": 24,
        "outl": 22,
        "atl": [
          0,
          0.1
        ]
      }
    ],
    "val": [
      {
        "na": false,
        "vertex.names": "Phytoplankton",
        "input": 1348,
        "export": 0,
        "respiration": 163,
        "output": 163,
        "storage": 14300,
        "living": true
      },
      {
        "na": false,
        "vertex.names": "Bacteria",
        "input": 0,
        "export": 0,
        "respiration": 284,
        "output": 284,
        "storage": 2500,
        "living": true
      },
      {
        "na": false,
        "vertex.names": "Flagellates",
        "input": 0,
        "export": 0,
        "respiration": 74,
        "output": 74,
        "storage": 1650,
        "living": true
      },
      {
        "na": false,
        "vertex.names": "Microplankton",
        "input": 0,
        "export": 0,
        "respiration": 91,
        "output": 91,
        "storage": 90,
        "living": true
      },
      {
        "na": false,
        "vertex.names": "Mesozooplankton",
        "input": 0,
        "export": 33,
        "respiration": 183,
        "output": 216,
        "storage": 1000,
        "living": true
      },
      {
        "na": false,
        "vertex.names": "Macrozooplankton",
        "input": 0,
        "export": 0.4,
        "respiration": 35,
        "output": 35.4,
        "storage": 800,
        "living": true
      },
      {
        "na": false,
        "vertex.names": "Ichthyofauna",
        "input": 0,
        "export": 0,
        "respiration": 0.0001,
        "output": 0.0001,
        "storage": 0.02,
        "living": true
      },
      {
        "na": false,
        "vertex.names": "Anchovy",
        "input": 0,
        "export": 0.4,
        "respiration": 2,
        "output": 2.4,
        "storage": 118,
        "living": true
      },
      {
        "na": false,
        "vertex.names": "Pilchard",
        "input": 0,
        "export": 1,
        "respiration": 9,
        "output": 10,
        "storage": 255,
        "living": true
      },
      {
        "na": false,
        "vertex.names": "Lanternfish",
        "input": 0,
        "export": 0.3,
        "respiration": 5,
        "output": 5.3,
        "storage": 559,
        "living": true
      },
      {
        "na": false,
        "vertex.names": "Gobies",
        "input": 0,
        "export": 0.2001,
        "respiration": 2,
        "output": 2.2001,
        "storage": 419,
        "living": true
      },
      {
        "na": false,
        "vertex.names": "Horse Mackerel",
        "input": 0,
        "export": 1.5,
        "respiration": 9,
        "output": 10.5,
        "storage": 1117,
        "living": true
      },
      {
        "na": false,
        "vertex.names": "Hake",
        "input": 0,
        "export": 0.21,
        "respiration": 0.4,
        "output": 0.61,
        "storage": 457,
        "living": true
      },
      {
        "na": false,
        "vertex.names": "Carnivorous Fish",
        "input": 0,
        "export": 0.09,
        "respiration": 0.02,
        "output": 0.11,
        "storage": 225,
        "living": true
      },
      {
        "na": false,
        "vertex.names": "Benthic Fish",
        "input": 1.5,
        "export": 0.061,
        "respiration": 0.01,
        "output": 0.071,
        "storage": 127,
        "living": true
      },
      {
        "na": false,
        "vertex.names": "Snoek",
        "input": 0,
        "export": 0.022,
        "respiration": 1,
        "output": 1.022,
        "storage": 59,
        "living": true
      },
      {
        "na": false,
        "vertex.names": "Crab",
        "input": 0.3,
        "export": 0.084,
        "respiration": 0.2,
        "output": 0.284,
        "storage": 14,
        "living": true
      },
      {
        "na": false,
        "vertex.names": "Squid",
        "input": 0,
        "export": 0.1003,
        "respiration": 2,
        "output": 2.1003,
        "storage": 11,
        "living": true
      },
      {
        "na": false,
        "vertex.names": "Jellyfish",
        "input": 0,
        "export": 3.8003,
        "respiration": 84,
        "output": 87.8003,
        "storage": 595,
        "living": true
      },
      {
        "na": false,
        "vertex.names": "Rock Lobster",
        "input": 0.004,
        "export": 0.0005,
        "respiration": 0.0005,
        "output": 0.001,
        "storage": 0.6,
        "living": true
      },
      {
        "na": false,
        "vertex.names": "Seals",
        "input": 0,
        "export": 0.004,
        "respiration": 1,
        "output": 1.004,
        "storage": 47.1,
        "living": true
      },
      {
        "na": false,
        "vertex.names": "Birds",
        "input": 0,
        "export": 0,
        "respiration": 0.2,
        "output": 0.2,
        "storage": 1,
        "living": true
      },
      {
        "na": false,
        "vertex.names": "DOC",
        "input": 932,
        "export": 0,
        "respiration": 0,
        "output": 0,
        "storage": 206250,
        "living": false
      },
      {
        "na": false,
        "vertex.names": "POC",
        "input": 0,
        "export": 1295,
        "respiration": 0,
        "output": 1295,
        "storage": 8805,
        "living": false
      }
    ]
  },
  "Swartkops Estuary": {
    "gal": {
      "n": 25,
      "mnext": 105,
      "directed": true,
      "hyper": false,
      "loops": true,
      "multiple": false,
      "bipartite": false,
      "balanced": false
    },
    "mel": [
      {
        "inl": 6,
        "outl": 23,
        "atl": [
          0,
          6
        ]
      },
      {
        "inl": 7,
        "outl": 24,
        "atl": [
          0,
          0.36
        ]
      },
      {
        "inl": 8,
        "outl": 25,
        "atl": [
          0,
          2544
        ]
      },
      {
        "inl": 9,
        "outl": 1,
        "atl": [
          0,
          0.72
        ]
      },
      {
        "inl": 9,
        "outl": 6,
        "atl": [
          0,
          0.18
        ]
      },
      {
        "inl": 9,
        "outl": 9,
        "atl": [
          0,
          0
        ]
      },
      {
        "inl": 10,
        "outl": 1,
        "atl": [
          0,
          5.8828
        ]
      },
      {
        "inl": 10,
        "outl": 7,
        "atl": [
          0,
          0.0001
        ]
      },
      {
        "inl": 10,
        "outl": 9,
        "atl": [
          0,
          0.0095
        ]
      },
      {
        "inl": 10,
        "outl": 24,
        "atl": [
          0,
          14.5918
        ]
      },
      {
        "inl": 11,
        "outl": 1,
        "atl": [
          0,
          1.5915
        ]
      },
      {
        "inl": 11,
        "outl": 7,
        "atl": [
          0,
          0.0001
        ]
      },
      {
        "inl": 11,
        "outl": 9,
        "atl": [
          0,
          0.1904
        ]
      },
      {
        "inl": 11,
        "outl": 10,
        "atl": [
          0,
          1.0128
        ]
      },
      {
        "inl": 11,
        "outl": 11,
        "atl": [
          0,
          0.106
        ]
      },
      {
        "inl": 11,
        "outl": 24,
        "atl": [
          0,
          10.0365
        ]
      },
      {
        "inl": 12,
        "outl": 2,
        "atl": [
          0,
          0.6874
        ]
      },
      {
        "inl": 12,
        "outl": 8,
        "atl": [
          0,
          0.2457
        ]
      },
      {
        "inl": 12,
        "outl": 12,
        "atl": [
          0,
          0.1286
        ]
      },
      {
        "inl": 12,
        "outl": 25,
        "atl": [
          0,
          0.505
        ]
      },
      {
        "inl": 13,
        "outl": 8,
        "atl": [
          0,
          3.8795
        ]
      },
      {
        "inl": 13,
        "outl": 12,
        "atl": [
          0,
          0.05
        ]
      },
      {
        "inl": 13,
        "outl": 14,
        "atl": [
          0,
          4.8693
        ]
      },
      {
        "inl": 13,
        "outl": 16,
        "atl": [
          0,
          40
        ]
      },
      {
        "inl": 13,
        "outl": 25,
        "atl": [
          0,
          147.6783
        ]
      },
      {
        "inl": 14,
        "outl": 2,
        "atl": [
          0,
          8.4151
        ]
      },
      {
        "inl": 14,
        "outl": 8,
        "atl": [
          0,
          0.0653
        ]
      },
      {
        "inl": 14,
        "outl": 25,
        "atl": [
          0,
          98.5952
        ]
      },
      {
        "inl": 15,
        "outl": 2,
        "atl": [
          0,
          1.5227
        ]
      },
      {
        "inl": 15,
        "outl": 8,
        "atl": [
          0,
          0.0009
        ]
      },
      {
        "inl": 15,
        "outl": 25,
        "atl": [
          0,
          4.4691
        ]
      },
      {
        "inl": 16,
        "outl": 2,
        "atl": [
          0,
          63.0108
        ]
      },
      {
        "inl": 16,
        "outl": 8,
        "atl": [
          0,
          0.2649
        ]
      },
      {
        "inl": 16,
        "outl": 25,
        "atl": [
          0,
          412.7458
        ]
      },
      {
        "inl": 17,
        "outl": 1,
        "atl": [
          0,
          0
        ]
      },
      {
        "inl": 17,
        "outl": 10,
        "atl": [
          0,
          0.0001
        ]
      },
      {
        "inl": 17,
        "outl": 11,
        "atl": [
          0,
          0.0001
        ]
      },
      {
        "inl": 18,
        "outl": 1,
        "atl": [
          0,
          0.5511
        ]
      },
      {
        "inl": 18,
        "outl": 7,
        "atl": [
          0,
          0.0003
        ]
      },
      {
        "inl": 18,
        "outl": 10,
        "atl": [
          0,
          5.2411
        ]
      },
      {
        "inl": 18,
        "outl": 11,
        "atl": [
          0,
          3.7863
        ]
      },
      {
        "inl": 18,
        "outl": 24,
        "atl": [
          0,
          42.1255
        ]
      },
      {
        "inl": 19,
        "outl": 11,
        "atl": [
          0,
          0.1065
        ]
      },
      {
        "inl": 19,
        "outl": 13,
        "atl": [
          0,
          0.0038
        ]
      },
      {
        "inl": 19,
        "outl": 14,
        "atl": [
          0,
          0.0028
        ]
      },
      {
        "inl": 19,
        "outl": 16,
        "atl": [
          0,
          0.0352
        ]
      },
      {
        "inl": 19,
        "outl": 18,
        "atl": [
          0,
          0.2247
        ]
      },
      {
        "inl": 19,
        "outl": 19,
        "atl": [
          0,
          0.1001
        ]
      },
      {
        "inl": 19,
        "outl": 20,
        "atl": [
          0,
          0.2235
        ]
      },
      {
        "inl": 19,
        "outl": 21,
        "atl": [
          0,
          1.0749
        ]
      },
      {
        "inl": 19,
        "outl": 24,
        "atl": [
          0,
          0.006
        ]
      },
      {
        "inl": 20,
        "outl": 2,
        "atl": [
          0,
          7.1987
        ]
      },
      {
        "inl": 20,
        "outl": 5,
        "atl": [
          0,
          0.8043
        ]
      },
      {
        "inl": 20,
        "outl": 8,
        "atl": [
          0,
          0.0155
        ]
      },
      {
        "inl": 20,
        "outl": 12,
        "atl": [
          0,
          0.0997
        ]
      },
      {
        "inl": 20,
        "outl": 13,
        "atl": [
          0,
          0.0446
        ]
      },
      {
        "inl": 20,
        "outl": 14,
        "atl": [
          0,
          0.0632
        ]
      },
      {
        "inl": 20,
        "outl": 16,
        "atl": [
          0,
          0.0112
        ]
      },
      {
        "inl": 20,
        "outl": 25,
        "atl": [
          0,
          21.5012
        ]
      },
      {
        "inl": 21,
        "outl": 5,
        "atl": [
          0,
          12.2163
        ]
      },
      {
        "inl": 21,
        "outl": 8,
        "atl": [
          0,
          0.0014
        ]
      },
      {
        "inl": 21,
        "outl": 10,
        "atl": [
          0,
          0.1162
        ]
      },
      {
        "inl": 21,
        "outl": 11,
        "atl": [
          0,
          0.0243
        ]
      },
      {
        "inl": 21,
        "outl": 12,
        "atl": [
          0,
          0.0344
        ]
      },
      {
        "inl": 21,
        "outl": 13,
        "atl": [
          0,
          3.0976
        ]
      },
      {
        "inl": 21,
        "outl": 14,
        "atl": [
          0,
          3.6942
        ]
      },
      {
        "inl": 21,
        "outl": 15,
        "atl": [
          0,
          0.0507
        ]
      },
      {
        "inl": 21,
        "outl": 16,
        "atl": [
          0,
          15.1021
        ]
      },
      {
        "inl": 21,
        "outl": 17,
        "atl": [
          0,
          0
        ]
      },
      {
        "inl": 21,
        "outl": 18,
        "atl": [
          0,
          0.0217
        ]
      },
      {
        "inl": 21,
        "outl": 19,
        "atl": [
          0,
          0.0202
        ]
      },
      {
        "inl": 21,
        "outl": 21,
        "atl": [
          0,
          0.2515
        ]
      },
      {
        "inl": 21,
        "outl": 25,
        "atl": [
          0,
          1.94
        ]
      },
      {
        "inl": 22,
        "outl": 14,
        "atl": [
          0,
          0.978
        ]
      },
      {
        "inl": 22,
        "outl": 16,
        "atl": [
          0,
          2.2821
        ]
      },
      {
        "inl": 22,
        "outl": 18,
        "atl": [
          0,
          2.8886
        ]
      },
      {
        "inl": 23,
        "outl": 1,
        "atl": [
          0,
          7.409
        ]
      },
      {
        "inl": 23,
        "outl": 2,
        "atl": [
          0,
          65.4758
        ]
      },
      {
        "inl": 23,
        "outl": 3,
        "atl": [
          0,
          4.8898
        ]
      },
      {
        "inl": 23,
        "outl": 5,
        "atl": [
          0,
          1.1008
        ]
      },
      {
        "inl": 23,
        "outl": 6,
        "atl": [
          0,
          0.3446
        ]
      },
      {
        "inl": 23,
        "outl": 7,
        "atl": [
          0,
          0.0399
        ]
      },
      {
        "inl": 23,
        "outl": 8,
        "atl": [
          0,
          395
        ]
      },
      {
        "inl": 24,
        "outl": 6,
        "atl": [
          0,
          2.577
        ]
      },
      {
        "inl": 24,
        "outl": 7,
        "atl": [
          0,
          0.1458
        ]
      },
      {
        "inl": 24,
        "outl": 9,
        "atl": [
          0,
          0.1
        ]
      },
      {
        "inl": 24,
        "outl": 10,
        "atl": [
          0,
          5.1559
        ]
      },
      {
        "inl": 24,
        "outl": 11,
        "atl": [
          0,
          3.2563
        ]
      },
      {
        "inl": 24,
        "outl": 17,
        "atl": [
          0,
          0.0002
        ]
      },
      {
        "inl": 24,
        "outl": 18,
        "atl": [
          0,
          47.9141
        ]
      },
      {
        "inl": 24,
        "outl": 19,
        "atl": [
          0,
          1.0163
        ]
      },
      {
        "inl": 24,
        "outl": 20,
        "atl": [
          0,
          12.8614
        ]
      },
      {
        "inl": 24,
        "outl": 21,
        "atl": [
          0,
          6.6376
        ]
      },
      {
        "inl": 25,
        "outl": 3,
        "atl": [
          0,
          156.1495
        ]
      },
      {
        "inl": 25,
        "outl": 4,
        "atl": [
          0,
          270.8691
        ]
      },
      {
        "inl": 25,
        "outl": 5,
        "atl": [
          0,
          21.2986
        ]
      },
      {
        "inl": 25,
        "outl": 8,
        "atl": [
          0,
          1013.527
        ]
      },
      {
        "inl": 25,
        "outl": 12,
        "atl": [
          0,
          0.5815
        ]
      },
      {
        "inl": 25,
        "outl": 13,
        "atl": [
          0,
          150.5761
        ]
      },
      {
        "inl": 25,
        "outl": 14,
        "atl": [
          0,
          59.054
        ]
      },
      {
        "inl": 25,
        "outl": 15,
        "atl": [
          0,
          5.2112
        ]
      },
      {
        "inl": 25,
        "outl": 16,
        "atl": [
          0,
          187.645
        ]
      },
      {
        "inl": 25,
        "outl": 22,
        "atl": [
          0,
          1.2297
        ]
      },
      {
        "inl": 25,
        "outl": 24,
        "atl": [
          0,
          171.4
        ]
      }
    ],
    "val": [
      {
        "na": false,
        "vertex.names": "Phytoplankton",
        "input": 25.7256,
        "export": 0,
        "respiration": 9.57,
        "output": 9.57,
        "storage": 804,
        "living": true
      },
      {
        "na": false,
        "vertex.names": "Benthic Microalgae",
        "input": 227.3465,
        "export": 0,
        "respiration": 81.04,
        "output": 81.04,
        "storage": 2158,
        "living": true
      },
      {
        "na": false,
        "vertex.names": "Submerged Macrophytes",
        "input": 325.9879,
        "export": 0,
        "respiration": 164.95,
        "output": 164.95,
        "storage": 13857,
        "living": true
      },
      {
        "na": false,
        "vertex.names": "Saltmarsh Macrophytes",
        "input": 872.8006,
        "export": 0,
        "respiration": 601.93,
        "output": 601.93,
        "storage": 90290,
        "living": true
      },
      {
        "na": false,
        "vertex.names": "Epiphytes (on Zostera)",
        "input": 55.0378,
        "export": 0,
        "respiration": 19.62,
        "output": 19.62,
        "storage": 1385,
        "living": true
      },
      {
        "na": false,
        "vertex.names": "Free living watercolumn bacteria",
        "input": 0,
        "export": 0,
        "respiration": 2.58,
        "output": 2.58,
        "storage": 4.7,
        "living": true
      },
      {
        "na": false,
        "vertex.names": "Attached water column bacteria",
        "input": 0,
        "export": 0,
        "respiration": 0.17,
        "output": 0.17,
        "storage": 0.3,
        "living": true
      },
      {
        "na": false,
        "vertex.names": "Sediment bacteria",
        "input": 0,
        "export": 0,
        "respiration": 1131,
        "output": 1131,
        "storage": 678,
        "living": true
      },
      {
        "na": false,
        "vertex.names": "Microzooplankton (includes heterotrophic Protozoa)",
        "input": 0,
        "export": 0,
        "respiration": 0.6,
        "output": 0.6,
        "storage": 0.9,
        "living": true
      },
      {
        "na": false,
        "vertex.names": "Copepoda",
        "input": 0,
        "export": 0,
        "respiration": 8.96,
        "output": 8.96,
        "storage": 43.8,
        "living": true
      },
      {
        "na": false,
        "vertex.names": "Mysidacea",
        "input": 0,
        "export": 0,
        "respiration": 5.66,
        "output": 5.66,
        "storage": 27.7,
        "living": true
      },
      {
        "na": false,
        "vertex.names": "Meiofauna",
        "input": 0,
        "export": 0,
        "respiration": 0.67,
        "output": 0.67,
        "storage": 14.3,
        "living": true
      },
      {
        "na": false,
        "vertex.names": "Inv. Carnivores (Predators/Scavengers)",
        "input": 0,
        "export": 0,
        "respiration": 42.76,
        "output": 42.76,
        "storage": 1878.4,
        "living": true
      },
      {
        "na": false,
        "vertex.names": "Inv. Dep. + Detritivores",
        "input": 0,
        "export": 0,
        "respiration": 38.41,
        "output": 38.41,
        "storage": 2640.4,
        "living": true
      },
      {
        "na": false,
        "vertex.names": "Inv. Grazers",
        "input": 0,
        "export": 0,
        "respiration": 0.73,
        "output": 0.73,
        "storage": 66.2,
        "living": true
      },
      {
        "na": false,
        "vertex.names": "Inv. Suspension Feeders",
        "input": 0,
        "export": 0,
        "respiration": 230.95,
        "output": 230.95,
        "storage": 15767.3,
        "living": true
      },
      {
        "na": false,
        "vertex.names": "Fishlarvae",
        "input": 0,
        "export": 0,
        "respiration": 0,
        "output": 0,
        "storage": 0.1,
        "living": true
      },
      {
        "na": false,
        "vertex.names": "Zooplanktivores",
        "input": 0,
        "export": 0,
        "respiration": 0.66,
        "output": 0.66,
        "storage": 571.6,
        "living": true
      },
      {
        "na": false,
        "vertex.names": "Piscivores",
        "input": 0.2195,
        "export": 0.2069,
        "respiration": 0.65,
        "output": 0.8569,
        "storage": 77.2,
        "living": true
      },
      {
        "na": false,
        "vertex.names": "Herbivores",
        "input": 0,
        "export": 0,
        "respiration": 16.65,
        "output": 16.65,
        "storage": 1761.4,
        "living": true
      },
      {
        "na": false,
        "vertex.names": "Benthic Feeders",
        "input": 0.0088,
        "export": 7.2175,
        "respiration": 21.58,
        "output": 28.7975,
        "storage": 2032,
        "living": true
      },
      {
        "na": false,
        "vertex.names": "Birds",
        "input": 0,
        "export": 0.0984,
        "respiration": 4.82,
        "output": 4.9184,
        "storage": 7,
        "living": true
      },
      {
        "na": false,
        "vertex.names": "DOC",
        "input": 0,
        "export": 468.5735,
        "respiration": 0,
        "output": 468.5735,
        "storage": 11000,
        "living": false
      },
      {
        "na": false,
        "vertex.names": "POC ( = Detritus)",
        "input": 158.854,
        "export": 0,
        "respiration": 0,
        "output": 0,
        "storage": 74205,
        "living": false
      },
      {
        "na": false,
        "vertex.names": "Sediment POC",
        "input": 1193.893,
        "export": 0,
        "respiration": 0,
        "output": 0,
        "storage": 3520000,
        "living": false
      }
    ]
  },
  "Sunday Estuary": {
    "gal": {
      "n": 25,
      "mnext": 100,
      "directed": true,
      "hyper": false,
      "loops": true,
      "multiple": false,
      "bipartite": false,
      "balanced": false
    },
    "mel": [
      {
        "inl": 6,
        "outl": 23,
        "atl": [
          0,
          21.8
        ]
      },
      {
        "inl": 7,
        "outl": 24,
        "atl": [
          0,
          2.91
        ]
      },
      {
        "inl": 8,
        "outl": 25,
        "atl": [
          0,
          2540
        ]
      },
      {
        "inl": 9,
        "outl": 1,
        "atl": [
          0,
          14.6
        ]
      },
      {
        "inl": 9,
        "outl": 6,
        "atl": [
          0,
          2.62
        ]
      },
      {
        "inl": 9,
        "outl": 9,
        "atl": [
          0,
          0.0009
        ]
      },
      {
        "inl": 10,
        "outl": 1,
        "atl": [
          0,
          44.2
        ]
      },
      {
        "inl": 10,
        "outl": 7,
        "atl": [
          0,
          0.0019
        ]
      },
      {
        "inl": 10,
        "outl": 9,
        "atl": [
          0,
          0.182
        ]
      },
      {
        "inl": 10,
        "outl": 24,
        "atl": [
          0,
          4.93
        ]
      },
      {
        "inl": 11,
        "outl": 1,
        "atl": [
          0,
          8.08
        ]
      },
      {
        "inl": 11,
        "outl": 7,
        "atl": [
          0,
          0.0016
        ]
      },
      {
        "inl": 11,
        "outl": 9,
        "atl": [
          0,
          3.64
        ]
      },
      {
        "inl": 11,
        "outl": 10,
        "atl": [
          0,
          3.22
        ]
      },
      {
        "inl": 11,
        "outl": 11,
        "atl": [
          0,
          0.464
        ]
      },
      {
        "inl": 11,
        "outl": 24,
        "atl": [
          0,
          4.08
        ]
      },
      {
        "inl": 12,
        "outl": 2,
        "atl": [
          0,
          2.63
        ]
      },
      {
        "inl": 12,
        "outl": 8,
        "atl": [
          0,
          0.432
        ]
      },
      {
        "inl": 12,
        "outl": 12,
        "atl": [
          0,
          0.293
        ]
      },
      {
        "inl": 12,
        "outl": 25,
        "atl": [
          0,
          2.54
        ]
      },
      {
        "inl": 13,
        "outl": 8,
        "atl": [
          0,
          0.368
        ]
      },
      {
        "inl": 13,
        "outl": 12,
        "atl": [
          0,
          0.604
        ]
      },
      {
        "inl": 13,
        "outl": 14,
        "atl": [
          0,
          9.44
        ]
      },
      {
        "inl": 13,
        "outl": 25,
        "atl": [
          0,
          88.2
        ]
      },
      {
        "inl": 14,
        "outl": 2,
        "atl": [
          0,
          86
        ]
      },
      {
        "inl": 14,
        "outl": 8,
        "atl": [
          0,
          0.277
        ]
      },
      {
        "inl": 14,
        "outl": 25,
        "atl": [
          0,
          384
        ]
      },
      {
        "inl": 15,
        "outl": 2,
        "atl": [
          0,
          10.5
        ]
      },
      {
        "inl": 16,
        "outl": 2,
        "atl": [
          0,
          66
        ]
      },
      {
        "inl": 16,
        "outl": 8,
        "atl": [
          0,
          0.0151
        ]
      },
      {
        "inl": 16,
        "outl": 25,
        "atl": [
          0,
          66
        ]
      },
      {
        "inl": 17,
        "outl": 1,
        "atl": [
          0,
          2e-06
        ]
      },
      {
        "inl": 17,
        "outl": 10,
        "atl": [
          0,
          6.5e-06
        ]
      },
      {
        "inl": 17,
        "outl": 11,
        "atl": [
          0,
          6.5e-06
        ]
      },
      {
        "inl": 18,
        "outl": 1,
        "atl": [
          0,
          2.14
        ]
      },
      {
        "inl": 18,
        "outl": 7,
        "atl": [
          0,
          0.0018
        ]
      },
      {
        "inl": 18,
        "outl": 10,
        "atl": [
          0,
          12
        ]
      },
      {
        "inl": 18,
        "outl": 11,
        "atl": [
          0,
          3.17
        ]
      },
      {
        "inl": 18,
        "outl": 24,
        "atl": [
          0,
          55.8
        ]
      },
      {
        "inl": 19,
        "outl": 11,
        "atl": [
          0,
          0.709
        ]
      },
      {
        "inl": 19,
        "outl": 12,
        "atl": [
          0,
          0.0068
        ]
      },
      {
        "inl": 19,
        "outl": 13,
        "atl": [
          0,
          0.0585
        ]
      },
      {
        "inl": 19,
        "outl": 14,
        "atl": [
          0,
          0.0042
        ]
      },
      {
        "inl": 19,
        "outl": 16,
        "atl": [
          0,
          0.039
        ]
      },
      {
        "inl": 19,
        "outl": 18,
        "atl": [
          0,
          0.951
        ]
      },
      {
        "inl": 19,
        "outl": 20,
        "atl": [
          0,
          0.972
        ]
      },
      {
        "inl": 19,
        "outl": 21,
        "atl": [
          0,
          2.89
        ]
      },
      {
        "inl": 19,
        "outl": 24,
        "atl": [
          0,
          0.0126
        ]
      },
      {
        "inl": 20,
        "outl": 2,
        "atl": [
          0,
          75.4
        ]
      },
      {
        "inl": 20,
        "outl": 5,
        "atl": [
          0,
          5e-06
        ]
      },
      {
        "inl": 20,
        "outl": 8,
        "atl": [
          0,
          0.0004
        ]
      },
      {
        "inl": 20,
        "outl": 12,
        "atl": [
          0,
          0.271
        ]
      },
      {
        "inl": 20,
        "outl": 25,
        "atl": [
          0,
          0.568
        ]
      },
      {
        "inl": 21,
        "outl": 2,
        "atl": [
          0,
          23.7
        ]
      },
      {
        "inl": 21,
        "outl": 8,
        "atl": [
          0,
          0.0192
        ]
      },
      {
        "inl": 21,
        "outl": 10,
        "atl": [
          0,
          0.102
        ]
      },
      {
        "inl": 21,
        "outl": 11,
        "atl": [
          0,
          1.72
        ]
      },
      {
        "inl": 21,
        "outl": 12,
        "atl": [
          0,
          0.0004
        ]
      },
      {
        "inl": 21,
        "outl": 13,
        "atl": [
          0,
          6.63
        ]
      },
      {
        "inl": 21,
        "outl": 14,
        "atl": [
          0,
          3.29
        ]
      },
      {
        "inl": 21,
        "outl": 15,
        "atl": [
          0,
          1.81
        ]
      },
      {
        "inl": 21,
        "outl": 16,
        "atl": [
          0,
          6.35
        ]
      },
      {
        "inl": 21,
        "outl": 17,
        "atl": [
          0,
          1e-05
        ]
      },
      {
        "inl": 21,
        "outl": 18,
        "atl": [
          0,
          0.313
        ]
      },
      {
        "inl": 21,
        "outl": 20,
        "atl": [
          0,
          6.89
        ]
      },
      {
        "inl": 21,
        "outl": 21,
        "atl": [
          0,
          14.4
        ]
      },
      {
        "inl": 21,
        "outl": 25,
        "atl": [
          0,
          26.7
        ]
      },
      {
        "inl": 22,
        "outl": 14,
        "atl": [
          0,
          0.337
        ]
      },
      {
        "inl": 22,
        "outl": 16,
        "atl": [
          0,
          0.786
        ]
      },
      {
        "inl": 22,
        "outl": 18,
        "atl": [
          0,
          1.01
        ]
      },
      {
        "inl": 23,
        "outl": 1,
        "atl": [
          0,
          561
        ]
      },
      {
        "inl": 23,
        "outl": 2,
        "atl": [
          0,
          219
        ]
      },
      {
        "inl": 23,
        "outl": 3,
        "atl": [
          0,
          7e-07
        ]
      },
      {
        "inl": 23,
        "outl": 5,
        "atl": [
          0,
          2e-07
        ]
      },
      {
        "inl": 23,
        "outl": 6,
        "atl": [
          0,
          1.32
        ]
      },
      {
        "inl": 23,
        "outl": 7,
        "atl": [
          0,
          0.176
        ]
      },
      {
        "inl": 23,
        "outl": 8,
        "atl": [
          0,
          395
        ]
      },
      {
        "inl": 24,
        "outl": 1,
        "atl": [
          0,
          593
        ]
      },
      {
        "inl": 24,
        "outl": 2,
        "atl": [
          0,
          6.22
        ]
      },
      {
        "inl": 24,
        "outl": 6,
        "atl": [
          0,
          7.94
        ]
      },
      {
        "inl": 24,
        "outl": 7,
        "atl": [
          0,
          1.4
        ]
      },
      {
        "inl": 24,
        "outl": 9,
        "atl": [
          0,
          1.91
        ]
      },
      {
        "inl": 24,
        "outl": 10,
        "atl": [
          0,
          12.4
        ]
      },
      {
        "inl": 24,
        "outl": 11,
        "atl": [
          0,
          4.91
        ]
      },
      {
        "inl": 24,
        "outl": 17,
        "atl": [
          0,
          0.0001
        ]
      },
      {
        "inl": 24,
        "outl": 18,
        "atl": [
          0,
          69.3
        ]
      },
      {
        "inl": 24,
        "outl": 19,
        "atl": [
          0,
          3.24
        ]
      },
      {
        "inl": 24,
        "outl": 20,
        "atl": [
          0,
          14.1
        ]
      },
      {
        "inl": 24,
        "outl": 21,
        "atl": [
          0,
          18
        ]
      },
      {
        "inl": 25,
        "outl": 3,
        "atl": [
          0,
          0
        ]
      },
      {
        "inl": 25,
        "outl": 4,
        "atl": [
          0,
          183
        ]
      },
      {
        "inl": 25,
        "outl": 8,
        "atl": [
          0,
          1020
        ]
      },
      {
        "inl": 25,
        "outl": 12,
        "atl": [
          0,
          2.19
        ]
      },
      {
        "inl": 25,
        "outl": 13,
        "atl": [
          0,
          61.1
        ]
      },
      {
        "inl": 25,
        "outl": 14,
        "atl": [
          0,
          427
        ]
      },
      {
        "inl": 25,
        "outl": 15,
        "atl": [
          0,
          3.82
        ]
      },
      {
        "inl": 25,
        "outl": 16,
        "atl": [
          0,
          102
        ]
      },
      {
        "inl": 25,
        "outl": 22,
        "atl": [
          0,
          0.615
        ]
      },
      {
        "inl": 25,
        "outl": 24,
        "atl": [
          0,
          171
        ]
      }
    ],
    "val": [
      {
        "na": false,
        "vertex.names": "Phytoplankton",
        "input": 1950,
        "export": 0,
        "respiration": 724,
        "output": 724,
        "storage": 2460,
        "living": true
      },
      {
        "na": false,
        "vertex.names": "Benthic Microalgae",
        "input": 761,
        "export": 0,
        "respiration": 271,
        "output": 271,
        "storage": 7220,
        "living": true
      },
      {
        "na": false,
        "vertex.names": "Submerged Macrophytes",
        "input": 0,
        "export": 0,
        "respiration": 0,
        "output": 0,
        "storage": 0.0019,
        "living": true
      },
      {
        "na": false,
        "vertex.names": "Saltmarsh Macrophytes",
        "input": 590,
        "export": 0,
        "respiration": 407,
        "output": 407,
        "storage": 61000,
        "living": true
      },
      {
        "na": false,
        "vertex.names": "Epiphytes (on Zostera)",
        "input": 7.63e-06,
        "export": 0,
        "respiration": 2.72e-06,
        "output": 2.72e-06,
        "storage": 0.0001,
        "living": true
      },
      {
        "na": false,
        "vertex.names": "Free living watercolumn bacteria",
        "input": 0,
        "export": 0,
        "respiration": 9.9,
        "output": 9.9,
        "storage": 17.8,
        "living": true
      },
      {
        "na": false,
        "vertex.names": "Attached water column bacteria",
        "input": 0,
        "export": 0,
        "respiration": 1.32,
        "output": 1.32,
        "storage": 2.38,
        "living": true
      },
      {
        "na": false,
        "vertex.names": "Sediment bacteria",
        "input": 0,
        "export": 0,
        "respiration": 1130,
        "output": 1130,
        "storage": 678,
        "living": true
      },
      {
        "na": false,
        "vertex.names": "Microzooplankton (includes heterotrophic Protozoa)",
        "input": 0,
        "export": 0,
        "respiration": 11.5,
        "output": 11.5,
        "storage": 17.2,
        "living": true
      },
      {
        "na": false,
        "vertex.names": "Copepoda",
        "input": 0,
        "export": 0,
        "respiration": 21.5,
        "output": 21.5,
        "storage": 63,
        "living": true
      },
      {
        "na": false,
        "vertex.names": "Mysidacea",
        "input": 0,
        "export": 0,
        "respiration": 8.52,
        "output": 8.52,
        "storage": 282,
        "living": true
      },
      {
        "na": false,
        "vertex.names": "Meiofauna",
        "input": 0,
        "export": 0,
        "respiration": 2.53,
        "output": 2.53,
        "storage": 53.7,
        "living": true
      },
      {
        "na": false,
        "vertex.names": "Inv. Carnivores (Predators/Scavengers)",
        "input": 0,
        "export": 0,
        "respiration": 30.8,
        "output": 30.8,
        "storage": 1280,
        "living": true
      },
      {
        "na": false,
        "vertex.names": "Inv. Dep. + Detritivores",
        "input": 0,
        "export": 0,
        "respiration": 30.7,
        "output": 30.7,
        "storage": 1400,
        "living": true
      },
      {
        "na": false,
        "vertex.names": "Inv. Grazers",
        "input": 0,
        "export": 0,
        "respiration": 4.87,
        "output": 4.87,
        "storage": 592,
        "living": true
      },
      {
        "na": false,
        "vertex.names": "Inv. Suspension Feeders",
        "input": 0,
        "export": 0,
        "respiration": 23,
        "output": 23,
        "storage": 1490,
        "living": true
      },
      {
        "na": false,
        "vertex.names": "Fishlarvae",
        "input": 0,
        "export": 5e-06,
        "respiration": 0,
        "output": 0,
        "storage": 0.0493,
        "living": true
      },
      {
        "na": false,
        "vertex.names": "Zooplanktivores",
        "input": 0,
        "export": 0,
        "respiration": 1.54,
        "output": 1.54,
        "storage": 818,
        "living": true
      },
      {
        "na": false,
        "vertex.names": "Piscivores",
        "input": 0.718,
        "export": 1.04,
        "respiration": 2.08,
        "output": 3.12,
        "storage": 248,
        "living": true
      },
      {
        "na": false,
        "vertex.names": "Herbivores",
        "input": 0,
        "export": 11.6,
        "respiration": 42.7,
        "output": 54.3,
        "storage": 4510,
        "living": true
      },
      {
        "na": false,
        "vertex.names": "Benthic Feeders",
        "input": 0.285,
        "export": 5.32,
        "respiration": 51.6,
        "output": 56.92,
        "storage": 5290,
        "living": true
      },
      {
        "na": false,
        "vertex.names": "Birds",
        "input": 0.939,
        "export": 0.0492,
        "respiration": 2.41,
        "output": 2.4592,
        "storage": 6.4,
        "living": true
      },
      {
        "na": false,
        "vertex.names": "DOC",
        "input": 0,
        "export": 1150,
        "respiration": 0,
        "output": 1150,
        "storage": 11000,
        "living": false
      },
      {
        "na": false,
        "vertex.names": "POC ( = Detritus)",
        "input": 0,
        "export": 493,
        "respiration": 0,
        "output": 493,
        "storage": 74200,
        "living": false
      },
      {
        "na": false,
        "vertex.names": "Sediment POC",
        "input": 1140,
        "export": 0,
        "respiration": 0,
        "output": 0,
        "storage": 2960000,
        "living": false
      }
    ]
  },
  "Kromme Estuary": {
    "gal": {
      "n": 25,
      "mnext": 99,
      "directed": true,
      "hyper": false,
      "loops": true,
      "multiple": false,
      "bipartite": false,
      "balanced": false
    },
    "mel": [
      {
        "inl": 6,
        "outl": 23,
        "atl": [
          0,
          33
        ]
      },
      {
        "inl": 7,
        "outl": 24,
        "atl": [
          0,
          2.7
        ]
      },
      {
        "inl": 8,
        "outl": 25,
        "atl": [
          0,
          2540
        ]
      },
      {
        "inl": 9,
        "outl": 1,
        "atl": [
          0,
          0.72
        ]
      },
      {
        "inl": 9,
        "outl": 6,
        "atl": [
          0,
          3.38
        ]
      },
      {
        "inl": 9,
        "outl": 9,
        "atl": [
          0,
          0.0004
        ]
      },
      {
        "inl": 10,
        "outl": 1,
        "atl": [
          0,
          4.98
        ]
      },
      {
        "inl": 10,
        "outl": 7,
        "atl": [
          0,
          0.0004
        ]
      },
      {
        "inl": 10,
        "outl": 9,
        "atl": [
          0,
          0.0999
        ]
      },
      {
        "inl": 10,
        "outl": 24,
        "atl": [
          0,
          15.3
        ]
      },
      {
        "inl": 11,
        "outl": 1,
        "atl": [
          0,
          0.82
        ]
      },
      {
        "inl": 11,
        "outl": 7,
        "atl": [
          0,
          0.0002
        ]
      },
      {
        "inl": 11,
        "outl": 9,
        "atl": [
          0,
          2
        ]
      },
      {
        "inl": 11,
        "outl": 10,
        "atl": [
          0,
          1.21
        ]
      },
      {
        "inl": 11,
        "outl": 11,
        "atl": [
          0,
          0.289
        ]
      },
      {
        "inl": 11,
        "outl": 24,
        "atl": [
          0,
          6.18
        ]
      },
      {
        "inl": 12,
        "outl": 2,
        "atl": [
          0,
          6.23
        ]
      },
      {
        "inl": 12,
        "outl": 8,
        "atl": [
          0,
          1.76
        ]
      },
      {
        "inl": 12,
        "outl": 12,
        "atl": [
          0,
          1.53
        ]
      },
      {
        "inl": 12,
        "outl": 25,
        "atl": [
          0,
          12
        ]
      },
      {
        "inl": 13,
        "outl": 8,
        "atl": [
          0,
          23.3
        ]
      },
      {
        "inl": 13,
        "outl": 12,
        "atl": [
          0,
          1.6
        ]
      },
      {
        "inl": 13,
        "outl": 14,
        "atl": [
          0,
          24
        ]
      },
      {
        "inl": 13,
        "outl": 25,
        "atl": [
          0,
          440
        ]
      },
      {
        "inl": 14,
        "outl": 2,
        "atl": [
          0,
          1.84
        ]
      },
      {
        "inl": 14,
        "outl": 8,
        "atl": [
          0,
          134
        ]
      },
      {
        "inl": 14,
        "outl": 25,
        "atl": [
          0,
          1340
        ]
      },
      {
        "inl": 15,
        "outl": 2,
        "atl": [
          0,
          7.73
        ]
      },
      {
        "inl": 15,
        "outl": 8,
        "atl": [
          0,
          0.0018
        ]
      },
      {
        "inl": 15,
        "outl": 25,
        "atl": [
          0,
          55.9
        ]
      },
      {
        "inl": 16,
        "outl": 2,
        "atl": [
          0,
          2.58
        ]
      },
      {
        "inl": 16,
        "outl": 8,
        "atl": [
          0,
          0.0702
        ]
      },
      {
        "inl": 16,
        "outl": 25,
        "atl": [
          0,
          152
        ]
      },
      {
        "inl": 17,
        "outl": 1,
        "atl": [
          0,
          1e-05
        ]
      },
      {
        "inl": 17,
        "outl": 10,
        "atl": [
          0,
          0.0001
        ]
      },
      {
        "inl": 17,
        "outl": 11,
        "atl": [
          0,
          0.0001
        ]
      },
      {
        "inl": 18,
        "outl": 7,
        "atl": [
          0,
          0.0008
        ]
      },
      {
        "inl": 18,
        "outl": 10,
        "atl": [
          0,
          3.01
        ]
      },
      {
        "inl": 18,
        "outl": 11,
        "atl": [
          0,
          1.94
        ]
      },
      {
        "inl": 18,
        "outl": 24,
        "atl": [
          0,
          21.2
        ]
      },
      {
        "inl": 19,
        "outl": 11,
        "atl": [
          0,
          0.0143
        ]
      },
      {
        "inl": 19,
        "outl": 13,
        "atl": [
          0,
          0.0156
        ]
      },
      {
        "inl": 19,
        "outl": 14,
        "atl": [
          0,
          0.0392
        ]
      },
      {
        "inl": 19,
        "outl": 16,
        "atl": [
          0,
          0.0112
        ]
      },
      {
        "inl": 19,
        "outl": 18,
        "atl": [
          0,
          0.49
        ]
      },
      {
        "inl": 19,
        "outl": 19,
        "atl": [
          0,
          0.0702
        ]
      },
      {
        "inl": 19,
        "outl": 20,
        "atl": [
          0,
          0.163
        ]
      },
      {
        "inl": 19,
        "outl": 21,
        "atl": [
          0,
          0.899
        ]
      },
      {
        "inl": 19,
        "outl": 24,
        "atl": [
          0,
          0.0018
        ]
      },
      {
        "inl": 20,
        "outl": 2,
        "atl": [
          0,
          36.1
        ]
      },
      {
        "inl": 20,
        "outl": 5,
        "atl": [
          0,
          1.51
        ]
      },
      {
        "inl": 20,
        "outl": 8,
        "atl": [
          0,
          0.007
        ]
      },
      {
        "inl": 20,
        "outl": 12,
        "atl": [
          0,
          1.12
        ]
      },
      {
        "inl": 20,
        "outl": 25,
        "atl": [
          0,
          15
        ]
      },
      {
        "inl": 21,
        "outl": 5,
        "atl": [
          0,
          18.6
        ]
      },
      {
        "inl": 21,
        "outl": 8,
        "atl": [
          0,
          1e-05
        ]
      },
      {
        "inl": 21,
        "outl": 10,
        "atl": [
          0,
          2.07
        ]
      },
      {
        "inl": 21,
        "outl": 11,
        "atl": [
          0,
          1.01
        ]
      },
      {
        "inl": 21,
        "outl": 13,
        "atl": [
          0,
          7.73
        ]
      },
      {
        "inl": 21,
        "outl": 14,
        "atl": [
          0,
          13.7
        ]
      },
      {
        "inl": 21,
        "outl": 15,
        "atl": [
          0,
          0.0307
        ]
      },
      {
        "inl": 21,
        "outl": 16,
        "atl": [
          0,
          21.9
        ]
      },
      {
        "inl": 21,
        "outl": 17,
        "atl": [
          0,
          1e-05
        ]
      },
      {
        "inl": 21,
        "outl": 18,
        "atl": [
          0,
          0.0071
        ]
      },
      {
        "inl": 21,
        "outl": 20,
        "atl": [
          0,
          0.0062
        ]
      },
      {
        "inl": 21,
        "outl": 21,
        "atl": [
          0,
          0.182
        ]
      },
      {
        "inl": 21,
        "outl": 25,
        "atl": [
          0,
          0.0208
        ]
      },
      {
        "inl": 22,
        "outl": 14,
        "atl": [
          0,
          0.624
        ]
      },
      {
        "inl": 22,
        "outl": 16,
        "atl": [
          0,
          1.45
        ]
      },
      {
        "inl": 22,
        "outl": 18,
        "atl": [
          0,
          1.27
        ]
      },
      {
        "inl": 23,
        "outl": 1,
        "atl": [
          0,
          6.56
        ]
      },
      {
        "inl": 23,
        "outl": 2,
        "atl": [
          0,
          26
        ]
      },
      {
        "inl": 23,
        "outl": 3,
        "atl": [
          0,
          4.41
        ]
      },
      {
        "inl": 23,
        "outl": 5,
        "atl": [
          0,
          0.993
        ]
      },
      {
        "inl": 23,
        "outl": 6,
        "atl": [
          0,
          2
        ]
      },
      {
        "inl": 23,
        "outl": 7,
        "atl": [
          0,
          0.3
        ]
      },
      {
        "inl": 23,
        "outl": 8,
        "atl": [
          0,
          395
        ]
      },
      {
        "inl": 24,
        "outl": 6,
        "atl": [
          0,
          12.6
        ]
      },
      {
        "inl": 24,
        "outl": 7,
        "atl": [
          0,
          1.1
        ]
      },
      {
        "inl": 24,
        "outl": 9,
        "atl": [
          0,
          0.3
        ]
      },
      {
        "inl": 24,
        "outl": 10,
        "atl": [
          0,
          5.19
        ]
      },
      {
        "inl": 24,
        "outl": 11,
        "atl": [
          0,
          2.68
        ]
      },
      {
        "inl": 24,
        "outl": 17,
        "atl": [
          0,
          0.0001
        ]
      },
      {
        "inl": 24,
        "outl": 18,
        "atl": [
          0,
          15.6
        ]
      },
      {
        "inl": 24,
        "outl": 19,
        "atl": [
          0,
          1.01
        ]
      },
      {
        "inl": 24,
        "outl": 20,
        "atl": [
          0,
          9.94
        ]
      },
      {
        "inl": 24,
        "outl": 21,
        "atl": [
          0,
          9.67
        ]
      },
      {
        "inl": 25,
        "outl": 3,
        "atl": [
          0,
          146
        ]
      },
      {
        "inl": 25,
        "outl": 4,
        "atl": [
          0,
          124
        ]
      },
      {
        "inl": 25,
        "outl": 5,
        "atl": [
          0,
          10.8
        ]
      },
      {
        "inl": 25,
        "outl": 8,
        "atl": [
          0,
          859
        ]
      },
      {
        "inl": 25,
        "outl": 12,
        "atl": [
          0,
          8
        ]
      },
      {
        "inl": 25,
        "outl": 13,
        "atl": [
          0,
          254
        ]
      },
      {
        "inl": 25,
        "outl": 14,
        "atl": [
          0,
          1340
        ]
      },
      {
        "inl": 25,
        "outl": 15,
        "atl": [
          0,
          60.3
        ]
      },
      {
        "inl": 25,
        "outl": 16,
        "atl": [
          0,
          70.3
        ]
      },
      {
        "inl": 25,
        "outl": 22,
        "atl": [
          0,
          0.705
        ]
      },
      {
        "inl": 25,
        "outl": 24,
        "atl": [
          0,
          171
        ]
      }
    ],
    "val": [
      {
        "na": false,
        "vertex.names": "Phytoplankton",
        "input": 22.8,
        "export": 0,
        "respiration": 9.69,
        "output": 9.69,
        "storage": 651,
        "living": true
      },
      {
        "na": false,
        "vertex.names": "Benthic Microalgae",
        "input": 125,
        "export": 0,
        "respiration": 44.6,
        "output": 44.6,
        "storage": 1190,
        "living": true
      },
      {
        "na": false,
        "vertex.names": "Submerged Macrophytes",
        "input": 304,
        "export": 0,
        "respiration": 154,
        "output": 154,
        "storage": 12900,
        "living": true
      },
      {
        "na": false,
        "vertex.names": "Saltmarsh Macrophytes",
        "input": 401,
        "export": 0,
        "respiration": 277,
        "output": 277,
        "storage": 41500,
        "living": true
      },
      {
        "na": false,
        "vertex.names": "Epiphytes (on Zostera)",
        "input": 49.6,
        "export": 0,
        "respiration": 17.7,
        "output": 17.7,
        "storage": 1250,
        "living": true
      },
      {
        "na": false,
        "vertex.names": "Free living watercolumn",
        "input": 0,
        "export": 0,
        "respiration": 15,
        "output": 15,
        "storage": 27,
        "living": true
      },
      {
        "na": false,
        "vertex.names": "Attached water column bacteria",
        "input": 0,
        "export": 0,
        "respiration": 1.3,
        "output": 1.3,
        "storage": 3.5,
        "living": true
      },
      {
        "na": false,
        "vertex.names": "Sediment bacteria",
        "input": 0,
        "export": 0,
        "respiration": 1130,
        "output": 1130,
        "storage": 678,
        "living": true
      },
      {
        "na": false,
        "vertex.names": "Microzooplankton (includ",
        "input": 0,
        "export": 0,
        "respiration": 1.7,
        "output": 1.7,
        "storage": 13,
        "living": true
      },
      {
        "na": false,
        "vertex.names": "Copepoda",
        "input": 0,
        "export": 0,
        "respiration": 8.86,
        "output": 8.86,
        "storage": 43.1,
        "living": true
      },
      {
        "na": false,
        "vertex.names": "Mysidacea",
        "input": 0,
        "export": 0,
        "respiration": 4.57,
        "output": 4.57,
        "storage": 22.3,
        "living": true
      },
      {
        "na": false,
        "vertex.names": "Meiofauna",
        "input": 0,
        "export": 0,
        "respiration": 9.25,
        "output": 9.25,
        "storage": 202,
        "living": true
      },
      {
        "na": false,
        "vertex.names": "Inv. Carnivores (Predato",
        "input": 0,
        "export": 0,
        "respiration": 227,
        "output": 227,
        "storage": 4050,
        "living": true
      },
      {
        "na": false,
        "vertex.names": "Inv. Dep. + Detritivores",
        "input": 0,
        "export": 0,
        "respiration": 91.1,
        "output": 91.1,
        "storage": 4740,
        "living": true
      },
      {
        "na": false,
        "vertex.names": "Inv. Grazers",
        "input": 0,
        "export": 0,
        "respiration": 3.29,
        "output": 3.29,
        "storage": 110,
        "living": true
      },
      {
        "na": false,
        "vertex.names": "Inv. Suspension Feeders",
        "input": 0,
        "export": 0,
        "respiration": 60.8,
        "output": 60.8,
        "storage": 6070,
        "living": true
      },
      {
        "na": false,
        "vertex.names": "Fishlarvae",
        "input": 0,
        "export": 1e-05,
        "respiration": 0,
        "output": 1e-05,
        "storage": 0.0431,
        "living": true
      },
      {
        "na": false,
        "vertex.names": "Zooplanktivores",
        "input": 0,
        "export": 0,
        "respiration": 8.75,
        "output": 8.75,
        "storage": 512,
        "living": true
      },
      {
        "na": false,
        "vertex.names": "Piscivores",
        "input": 0.29,
        "export": 0.256,
        "respiration": 0.654,
        "output": 0.91,
        "storage": 77.8,
        "living": true
      },
      {
        "na": false,
        "vertex.names": "Herbivores",
        "input": 0,
        "export": 13.5,
        "respiration": 30.1,
        "output": 43.6,
        "storage": 3180,
        "living": true
      },
      {
        "na": false,
        "vertex.names": "Benthic Feeders",
        "input": 0.0446,
        "export": 12.4,
        "respiration": 42.2,
        "output": 54.6,
        "storage": 3590,
        "living": true
      },
      {
        "na": false,
        "vertex.names": "Birds",
        "input": 0.182,
        "export": 0.0564,
        "respiration": 2.77,
        "output": 2.8264,
        "storage": 7.3,
        "living": true
      },
      {
        "na": false,
        "vertex.names": "DOC",
        "input": 0,
        "export": 402,
        "respiration": 0,
        "output": 402,
        "storage": 12300,
        "living": false
      },
      {
        "na": false,
        "vertex.names": "POC ( = Detritus)",
        "input": 159,
        "export": 0,
        "respiration": 0,
        "output": 0,
        "storage": 109000,
        "living": false
      },
      {
        "na": false,
        "vertex.names": "Sediment POC",
        "input": 1510,
        "export": 0,
        "respiration": 0,
        "output": 0,
        "storage": 1450000,
        "living": false
      }
    ]
  },
  "Okefenokee Swamp": {
    "gal": {
      "n": 26,
      "mnext": 133,
      "directed": true,
      "hyper": false,
      "loops": true,
      "multiple": false,
      "bipartite": false,
      "balanced": true
    },
    "mel": [
      {
        "inl": 1,
        "outl": 24,
        "atl": [
          0,
          14.08
        ]
      },
      {
        "inl": 1,
        "outl": 26,
        "atl": [
          0,
          45
        ]
      },
      {
        "inl": 2,
        "outl": 25,
        "atl": [
          0,
          696.41
        ]
      },
      {
        "inl": 2,
        "outl": 26,
        "atl": [
          0,
          30
        ]
      },
      {
        "inl": 3,
        "outl": 1,
        "atl": [
          0,
          1
        ]
      },
      {
        "inl": 3,
        "outl": 2,
        "atl": [
          0,
          20
        ]
      },
      {
        "inl": 3,
        "outl": 4,
        "atl": [
          0,
          715.6362
        ]
      },
      {
        "inl": 3,
        "outl": 5,
        "atl": [
          0,
          11.6238
        ]
      },
      {
        "inl": 3,
        "outl": 6,
        "atl": [
          0,
          0.0903
        ]
      },
      {
        "inl": 3,
        "outl": 7,
        "atl": [
          0,
          0.0903
        ]
      },
      {
        "inl": 3,
        "outl": 8,
        "atl": [
          0,
          0.0903
        ]
      },
      {
        "inl": 3,
        "outl": 9,
        "atl": [
          0,
          0.006
        ]
      },
      {
        "inl": 3,
        "outl": 10,
        "atl": [
          0,
          0.005
        ]
      },
      {
        "inl": 3,
        "outl": 11,
        "atl": [
          0,
          0.014
        ]
      },
      {
        "inl": 3,
        "outl": 12,
        "atl": [
          0,
          6.67
        ]
      },
      {
        "inl": 3,
        "outl": 13,
        "atl": [
          0,
          5.12
        ]
      },
      {
        "inl": 3,
        "outl": 14,
        "atl": [
          0,
          0.8227
        ]
      },
      {
        "inl": 3,
        "outl": 15,
        "atl": [
          0,
          0.6598
        ]
      },
      {
        "inl": 3,
        "outl": 16,
        "atl": [
          0,
          0.0579
        ]
      },
      {
        "inl": 3,
        "outl": 17,
        "atl": [
          0,
          112.78
        ]
      },
      {
        "inl": 3,
        "outl": 18,
        "atl": [
          0,
          0.1048
        ]
      },
      {
        "inl": 3,
        "outl": 19,
        "atl": [
          0,
          0.0186
        ]
      },
      {
        "inl": 3,
        "outl": 20,
        "atl": [
          0,
          2.0349
        ]
      },
      {
        "inl": 3,
        "outl": 21,
        "atl": [
          0,
          3.042
        ]
      },
      {
        "inl": 3,
        "outl": 22,
        "atl": [
          0,
          1.1366
        ]
      },
      {
        "inl": 3,
        "outl": 23,
        "atl": [
          0,
          0.1786
        ]
      },
      {
        "inl": 3,
        "outl": 26,
        "atl": [
          0,
          3
        ]
      },
      {
        "inl": 4,
        "outl": 26,
        "atl": [
          0,
          9.6699
        ]
      },
      {
        "inl": 5,
        "outl": 9,
        "atl": [
          0,
          0.001
        ]
      },
      {
        "inl": 5,
        "outl": 10,
        "atl": [
          0,
          0.001
        ]
      },
      {
        "inl": 5,
        "outl": 11,
        "atl": [
          0,
          0.001
        ]
      },
      {
        "inl": 5,
        "outl": 26,
        "atl": [
          0,
          0.1571
        ]
      },
      {
        "inl": 6,
        "outl": 26,
        "atl": [
          0,
          6.4667
        ]
      },
      {
        "inl": 7,
        "outl": 26,
        "atl": [
          0,
          6.4667
        ]
      },
      {
        "inl": 8,
        "outl": 26,
        "atl": [
          0,
          6.4667
        ]
      },
      {
        "inl": 9,
        "outl": 3,
        "atl": [
          0,
          3.832
        ]
      },
      {
        "inl": 9,
        "outl": 6,
        "atl": [
          0,
          22.9932
        ]
      },
      {
        "inl": 9,
        "outl": 7,
        "atl": [
          0,
          11.4966
        ]
      },
      {
        "inl": 9,
        "outl": 8,
        "atl": [
          0,
          3.8322
        ]
      },
      {
        "inl": 10,
        "outl": 9,
        "atl": [
          0,
          4.606
        ]
      },
      {
        "inl": 10,
        "outl": 11,
        "atl": [
          0,
          11.554
        ]
      },
      {
        "inl": 11,
        "outl": 1,
        "atl": [
          0,
          23.2
        ]
      },
      {
        "inl": 11,
        "outl": 2,
        "atl": [
          0,
          23.2
        ]
      },
      {
        "inl": 11,
        "outl": 25,
        "atl": [
          0,
          46.4
        ]
      },
      {
        "inl": 12,
        "outl": 3,
        "atl": [
          0,
          6.35
        ]
      },
      {
        "inl": 12,
        "outl": 6,
        "atl": [
          0,
          2.8575
        ]
      },
      {
        "inl": 12,
        "outl": 7,
        "atl": [
          0,
          27.432
        ]
      },
      {
        "inl": 12,
        "outl": 8,
        "atl": [
          0,
          26.8605
        ]
      },
      {
        "inl": 13,
        "outl": 4,
        "atl": [
          0,
          47.9807
        ]
      },
      {
        "inl": 13,
        "outl": 5,
        "atl": [
          0,
          0.7793
        ]
      },
      {
        "inl": 14,
        "outl": 9,
        "atl": [
          0,
          4.07
        ]
      },
      {
        "inl": 14,
        "outl": 10,
        "atl": [
          0,
          3.031
        ]
      },
      {
        "inl": 14,
        "outl": 11,
        "atl": [
          0,
          10.219
        ]
      },
      {
        "inl": 14,
        "outl": 15,
        "atl": [
          0,
          2
        ]
      },
      {
        "inl": 15,
        "outl": 12,
        "atl": [
          0,
          0.63
        ]
      },
      {
        "inl": 15,
        "outl": 13,
        "atl": [
          0,
          0.34
        ]
      },
      {
        "inl": 15,
        "outl": 14,
        "atl": [
          0,
          2
        ]
      },
      {
        "inl": 15,
        "outl": 16,
        "atl": [
          0,
          0.4
        ]
      },
      {
        "inl": 15,
        "outl": 17,
        "atl": [
          0,
          12.52
        ]
      },
      {
        "inl": 16,
        "outl": 18,
        "atl": [
          0,
          0.0104
        ]
      },
      {
        "inl": 16,
        "outl": 20,
        "atl": [
          0,
          0.0279
        ]
      },
      {
        "inl": 16,
        "outl": 21,
        "atl": [
          0,
          3.4407
        ]
      },
      {
        "inl": 16,
        "outl": 22,
        "atl": [
          0,
          1.0376
        ]
      },
      {
        "inl": 16,
        "outl": 23,
        "atl": [
          0,
          0.0178
        ]
      },
      {
        "inl": 17,
        "outl": 1,
        "atl": [
          0,
          16.12
        ]
      },
      {
        "inl": 17,
        "outl": 2,
        "atl": [
          0,
          335.62
        ]
      },
      {
        "inl": 17,
        "outl": 25,
        "atl": [
          0,
          3258.868
        ]
      },
      {
        "inl": 18,
        "outl": 6,
        "atl": [
          0,
          0.0412
        ]
      },
      {
        "inl": 18,
        "outl": 7,
        "atl": [
          0,
          0.782
        ]
      },
      {
        "inl": 18,
        "outl": 8,
        "atl": [
          0,
          1.2347
        ]
      },
      {
        "inl": 18,
        "outl": 21,
        "atl": [
          0,
          0.0182
        ]
      },
      {
        "inl": 19,
        "outl": 4,
        "atl": [
          0,
          0.0897
        ]
      },
      {
        "inl": 19,
        "outl": 5,
        "atl": [
          0,
          0.0015
        ]
      },
      {
        "inl": 20,
        "outl": 9,
        "atl": [
          0,
          0.794
        ]
      },
      {
        "inl": 20,
        "outl": 10,
        "atl": [
          0,
          0.591
        ]
      },
      {
        "inl": 20,
        "outl": 11,
        "atl": [
          0,
          1.993
        ]
      },
      {
        "inl": 20,
        "outl": 21,
        "atl": [
          0,
          2.3822
        ]
      },
      {
        "inl": 21,
        "outl": 12,
        "atl": [
          0,
          0.64
        ]
      },
      {
        "inl": 21,
        "outl": 13,
        "atl": [
          0,
          0.64
        ]
      },
      {
        "inl": 21,
        "outl": 14,
        "atl": [
          0,
          2.91
        ]
      },
      {
        "inl": 21,
        "outl": 15,
        "atl": [
          0,
          8.74
        ]
      },
      {
        "inl": 21,
        "outl": 16,
        "atl": [
          0,
          3.6103
        ]
      },
      {
        "inl": 21,
        "outl": 17,
        "atl": [
          0,
          5.12
        ]
      },
      {
        "inl": 21,
        "outl": 18,
        "atl": [
          0,
          0.0359
        ]
      },
      {
        "inl": 21,
        "outl": 20,
        "atl": [
          0,
          0.7147
        ]
      },
      {
        "inl": 21,
        "outl": 23,
        "atl": [
          0,
          0.0621
        ]
      },
      {
        "inl": 22,
        "outl": 18,
        "atl": [
          0,
          0.0012
        ]
      },
      {
        "inl": 22,
        "outl": 19,
        "atl": [
          0,
          0.0051
        ]
      },
      {
        "inl": 22,
        "outl": 20,
        "atl": [
          0,
          0.5296
        ]
      },
      {
        "inl": 22,
        "outl": 21,
        "atl": [
          0,
          3.1699
        ]
      },
      {
        "inl": 22,
        "outl": 23,
        "atl": [
          0,
          0.002
        ]
      },
      {
        "inl": 23,
        "outl": 2,
        "atl": [
          0,
          0.1982
        ]
      },
      {
        "inl": 23,
        "outl": 21,
        "atl": [
          0,
          0.0182
        ]
      },
      {
        "inl": 23,
        "outl": 25,
        "atl": [
          0,
          1.78
        ]
      },
      {
        "inl": 24,
        "outl": 4,
        "atl": [
          0,
          461.9665
        ]
      },
      {
        "inl": 24,
        "outl": 5,
        "atl": [
          0,
          7.5035
        ]
      },
      {
        "inl": 24,
        "outl": 19,
        "atl": [
          0,
          0.0091
        ]
      },
      {
        "inl": 24,
        "outl": 26,
        "atl": [
          0,
          40.36
        ]
      },
      {
        "inl": 25,
        "outl": 1,
        "atl": [
          0,
          7
        ]
      },
      {
        "inl": 25,
        "outl": 2,
        "atl": [
          0,
          137.05
        ]
      },
      {
        "inl": 25,
        "outl": 3,
        "atl": [
          0,
          2.6
        ]
      },
      {
        "inl": 25,
        "outl": 4,
        "atl": [
          0,
          677.8647
        ]
      },
      {
        "inl": 25,
        "outl": 5,
        "atl": [
          0,
          11.0103
        ]
      },
      {
        "inl": 25,
        "outl": 6,
        "atl": [
          0,
          12.6667
        ]
      },
      {
        "inl": 25,
        "outl": 7,
        "atl": [
          0,
          12.6667
        ]
      },
      {
        "inl": 25,
        "outl": 8,
        "atl": [
          0,
          12.6667
        ]
      },
      {
        "inl": 25,
        "outl": 9,
        "atl": [
          0,
          32.67
        ]
      },
      {
        "inl": 25,
        "outl": 10,
        "atl": [
          0,
          12.5
        ]
      },
      {
        "inl": 25,
        "outl": 11,
        "atl": [
          0,
          69
        ]
      },
      {
        "inl": 25,
        "outl": 12,
        "atl": [
          0,
          46.03
        ]
      },
      {
        "inl": 25,
        "outl": 13,
        "atl": [
          0,
          35.35
        ]
      },
      {
        "inl": 25,
        "outl": 14,
        "atl": [
          0,
          0.8247
        ]
      },
      {
        "inl": 25,
        "outl": 15,
        "atl": [
          0,
          0.6945
        ]
      },
      {
        "inl": 25,
        "outl": 16,
        "atl": [
          0,
          0.061
        ]
      },
      {
        "inl": 25,
        "outl": 17,
        "atl": [
          0,
          2930.82
        ]
      },
      {
        "inl": 25,
        "outl": 18,
        "atl": [
          0,
          1.866
        ]
      },
      {
        "inl": 25,
        "outl": 19,
        "atl": [
          0,
          0.0328
        ]
      },
      {
        "inl": 25,
        "outl": 20,
        "atl": [
          0,
          1.014
        ]
      },
      {
        "inl": 25,
        "outl": 21,
        "atl": [
          0,
          6.4985
        ]
      },
      {
        "inl": 25,
        "outl": 22,
        "atl": [
          0,
          0.932
        ]
      },
      {
        "inl": 25,
        "outl": 23,
        "atl": [
          0,
          1.64
        ]
      },
      {
        "inl": 25,
        "outl": 26,
        "atl": [
          0,
          1
        ]
      },
      {
        "inl": 26,
        "outl": 1,
        "atl": [
          0,
          1.824
        ]
      },
      {
        "inl": 26,
        "outl": 2,
        "atl": [
          0,
          0.34
        ]
      },
      {
        "inl": 26,
        "outl": 3,
        "atl": [
          0,
          61.581
        ]
      },
      {
        "inl": 26,
        "outl": 4,
        "atl": [
          0,
          0.9171
        ]
      },
      {
        "inl": 26,
        "outl": 5,
        "atl": [
          0,
          0.0149
        ]
      },
      {
        "inl": 26,
        "outl": 6,
        "atl": [
          0,
          4.4667
        ]
      },
      {
        "inl": 26,
        "outl": 7,
        "atl": [
          0,
          4.4667
        ]
      },
      {
        "inl": 26,
        "outl": 8,
        "atl": [
          0,
          4.4667
        ]
      },
      {
        "inl": 26,
        "outl": 24,
        "atl": [
          0,
          59.51
        ]
      },
      {
        "inl": 26,
        "outl": 25,
        "atl": [
          0,
          11
        ]
      }
    ],
    "val": [
      {
        "na": false,
        "vertex.names": "Peat decomposers",
        "input": 0,
        "export": null,
        "respiration": 9.936,
        "output": 9.936,
        "storage": 1.86,
        "living": true
      },
      {
        "na": false,
        "vertex.names": "Detritus decomposers",
        "input": 0,
        "export": null,
        "respiration": 210.002,
        "output": 210.002,
        "storage": 1.86,
        "living": true
      },
      {
        "na": false,
        "vertex.names": "Nitrogen fixing and nitrifying bacteria",
        "input": 44.1108,
        "export": null,
        "respiration": 853.9297,
        "output": 853.9297,
        "storage": 3,
        "living": true
      },
      {
        "na": false,
        "vertex.names": "Autotrophic macrophytes",
        "input": 2264.6287,
        "export": null,
        "respiration": 369.8437,
        "output": 369.8437,
        "storage": 181.01,
        "living": true
      },
      {
        "na": false,
        "vertex.names": "Carnivorous macrophytes",
        "input": 36.7804,
        "export": null,
        "respiration": 6.0072,
        "output": 6.0072,
        "storage": 2.94,
        "living": true
      },
      {
        "na": false,
        "vertex.names": "Phytoplankton",
        "input": 56.0479,
        "export": null,
        "respiration": 19.399,
        "output": 19.399,
        "storage": 8.2986,
        "living": true
      },
      {
        "na": false,
        "vertex.names": "Periphyton",
        "input": 69.8666,
        "export": null,
        "respiration": 19.399,
        "output": 19.399,
        "storage": 0.0509,
        "living": true
      },
      {
        "na": false,
        "vertex.names": "Filamentous algae",
        "input": 62.0834,
        "export": null,
        "respiration": 19.399,
        "output": 19.399,
        "storage": 3.8386,
        "living": true
      },
      {
        "na": false,
        "vertex.names": "Herbivorous microinvertebrates",
        "input": 0,
        "export": null,
        "respiration": 0.007,
        "output": 0.007,
        "storage": 0.0156,
        "living": true
      },
      {
        "na": false,
        "vertex.names": "Predaceaous microinvertebrates",
        "input": 0,
        "export": null,
        "respiration": 0.032,
        "output": 0.032,
        "storage": 0.0116,
        "living": true
      },
      {
        "na": false,
        "vertex.names": "Saprotrophic microinvertebrates",
        "input": 0,
        "export": null,
        "respiration": 0.019,
        "output": 0.019,
        "storage": 0.0392,
        "living": true
      },
      {
        "na": false,
        "vertex.names": "Algae-eating macroinvertebrates",
        "input": 0,
        "export": null,
        "respiration": 9.53,
        "output": 9.53,
        "storage": 17.4,
        "living": true
      },
      {
        "na": false,
        "vertex.names": "Macrophyte-eating macroinvertebrates",
        "input": 0,
        "export": null,
        "respiration": 7.31,
        "output": 7.31,
        "storage": 13.36,
        "living": true
      },
      {
        "na": false,
        "vertex.names": "Microinvertebrate-eating macroinvertebrates",
        "input": 0,
        "export": null,
        "respiration": 12.7626,
        "output": 12.7626,
        "storage": 2.889,
        "living": true
      },
      {
        "na": false,
        "vertex.names": "Macroinvertebrate-eating macroinvertebrates",
        "input": 0,
        "export": null,
        "respiration": 3.7957,
        "output": 3.7957,
        "storage": 1.49,
        "living": true
      },
      {
        "na": false,
        "vertex.names": "Vertebrate-eating macroinvertebrates",
        "input": 0,
        "export": null,
        "respiration": 0.4051,
        "output": 0.4051,
        "storage": 0.131,
        "living": true
      },
      {
        "na": false,
        "vertex.names": "Saprotrophic macroinvertebrates",
        "input": 0,
        "export": null,
        "respiration": 549.368,
        "output": 549.368,
        "storage": 42.04,
        "living": true
      },
      {
        "na": false,
        "vertex.names": "Algae-eating vertebrates",
        "input": 0,
        "export": null,
        "respiration": 0.0579,
        "output": 0.0579,
        "storage": 0.0075,
        "living": true
      },
      {
        "na": false,
        "vertex.names": "Macrophyte-eating vertebrates",
        "input": 0,
        "export": null,
        "respiration": 0.0255,
        "output": 0.0255,
        "storage": 0.0018,
        "living": true
      },
      {
        "na": false,
        "vertex.names": "Microinvertebrate-eating vertebrates",
        "input": 0,
        "export": null,
        "respiration": 1.4391,
        "output": 1.4391,
        "storage": 0.8278,
        "living": true
      },
      {
        "na": false,
        "vertex.names": "Macroinvertebrate-eating vertebrates",
        "input": 0,
        "export": null,
        "respiration": 3.9032,
        "output": 3.9032,
        "storage": 2.4808,
        "living": true
      },
      {
        "na": false,
        "vertex.names": "Vertebrate-eating vertebrates",
        "input": 0,
        "export": null,
        "respiration": 0.6016,
        "output": 0.6016,
        "storage": 0.008,
        "living": true
      },
      {
        "na": false,
        "vertex.names": "Saprotrophic vertebrates",
        "input": 0,
        "export": null,
        "respiration": 0.0959,
        "output": 0.0959,
        "storage": 0.0073,
        "living": true
      },
      {
        "na": false,
        "vertex.names": "Superficial peat",
        "input": 0,
        "export": null,
        "respiration": 435.8891,
        "output": 435.8891,
        "storage": 12510,
        "living": true
      },
      {
        "na": false,
        "vertex.names": "Non-peat detritus",
        "input": 0,
        "export": null,
        "respiration": 0,
        "output": 0,
        "storage": 1390,
        "living": false
      },
      {
        "na": false,
        "vertex.names": "Nutrients",
        "input": 0,
        "export": null,
        "respiration": 0,
        "output": 0,
        "storage": 11.37,
        "living": false
      }
    ]
  },
  "Neuse Estuary (early summer 1997)": {
    "gal": {
      "n": 30,
      "mnext": 83,
      "directed": true,
      "hyper": false,
      "loops": true,
      "multiple": false,
      "bipartite": false,
      "balanced": false
    },
    "mel": [
      {
        "inl": 2,
        "outl": 26,
        "atl": [
          0,
          2403.7
        ]
      },
      {
        "inl": 4,
        "outl": 1,
        "atl": [
          0,
          281
        ]
      },
      {
        "inl": 4,
        "outl": 2,
        "atl": [
          0,
          1202
        ]
      },
      {
        "inl": 5,
        "outl": 4,
        "atl": [
          0,
          0.03
        ]
      },
      {
        "inl": 8,
        "outl": 1,
        "atl": [
          0,
          0.6
        ]
      },
      {
        "inl": 8,
        "outl": 27,
        "atl": [
          0,
          0.4
        ]
      },
      {
        "inl": 9,
        "outl": 1,
        "atl": [
          0,
          165
        ]
      },
      {
        "inl": 9,
        "outl": 27,
        "atl": [
          0,
          584
        ]
      },
      {
        "inl": 12,
        "outl": 3,
        "atl": [
          0,
          13
        ]
      },
      {
        "inl": 12,
        "outl": 16,
        "atl": [
          0,
          8
        ]
      },
      {
        "inl": 12,
        "outl": 25,
        "atl": [
          0,
          11
        ]
      },
      {
        "inl": 12,
        "outl": 28,
        "atl": [
          0,
          11
        ]
      },
      {
        "inl": 13,
        "outl": 3,
        "atl": [
          0,
          0.08
        ]
      },
      {
        "inl": 13,
        "outl": 12,
        "atl": [
          0,
          0.01
        ]
      },
      {
        "inl": 13,
        "outl": 16,
        "atl": [
          0,
          0.05
        ]
      },
      {
        "inl": 13,
        "outl": 25,
        "atl": [
          0,
          0.065
        ]
      },
      {
        "inl": 13,
        "outl": 28,
        "atl": [
          0,
          0.065
        ]
      },
      {
        "inl": 14,
        "outl": 3,
        "atl": [
          0,
          0.28
        ]
      },
      {
        "inl": 14,
        "outl": 16,
        "atl": [
          0,
          0.03
        ]
      },
      {
        "inl": 14,
        "outl": 25,
        "atl": [
          0,
          0.255
        ]
      },
      {
        "inl": 14,
        "outl": 28,
        "atl": [
          0,
          0.255
        ]
      },
      {
        "inl": 15,
        "outl": 3,
        "atl": [
          0,
          0.08
        ]
      },
      {
        "inl": 15,
        "outl": 25,
        "atl": [
          0,
          0.04
        ]
      },
      {
        "inl": 15,
        "outl": 28,
        "atl": [
          0,
          0.04
        ]
      },
      {
        "inl": 16,
        "outl": 3,
        "atl": [
          0,
          30
        ]
      },
      {
        "inl": 16,
        "outl": 25,
        "atl": [
          0,
          260
        ]
      },
      {
        "inl": 16,
        "outl": 28,
        "atl": [
          0,
          260
        ]
      },
      {
        "inl": 17,
        "outl": 9,
        "atl": [
          0,
          1.3
        ]
      },
      {
        "inl": 17,
        "outl": 12,
        "atl": [
          0,
          0.26
        ]
      },
      {
        "inl": 17,
        "outl": 14,
        "atl": [
          0,
          0.025
        ]
      },
      {
        "inl": 17,
        "outl": 16,
        "atl": [
          0,
          0.745
        ]
      },
      {
        "inl": 17,
        "outl": 17,
        "atl": [
          0,
          0.25
        ]
      },
      {
        "inl": 18,
        "outl": 1,
        "atl": [
          0,
          0.12
        ]
      },
      {
        "inl": 18,
        "outl": 4,
        "atl": [
          0,
          0.43
        ]
      },
      {
        "inl": 18,
        "outl": 27,
        "atl": [
          0,
          0.07
        ]
      },
      {
        "inl": 19,
        "outl": 4,
        "atl": [
          0,
          0.09
        ]
      },
      {
        "inl": 19,
        "outl": 9,
        "atl": [
          0,
          0.04
        ]
      },
      {
        "inl": 19,
        "outl": 12,
        "atl": [
          0,
          0.04
        ]
      },
      {
        "inl": 19,
        "outl": 16,
        "atl": [
          0,
          0.09
        ]
      },
      {
        "inl": 19,
        "outl": 18,
        "atl": [
          0,
          0.05
        ]
      },
      {
        "inl": 19,
        "outl": 19,
        "atl": [
          0,
          0.04
        ]
      },
      {
        "inl": 20,
        "outl": 4,
        "atl": [
          0,
          0.75
        ]
      },
      {
        "inl": 20,
        "outl": 9,
        "atl": [
          0,
          1.5
        ]
      },
      {
        "inl": 20,
        "outl": 12,
        "atl": [
          0,
          0.75
        ]
      },
      {
        "inl": 20,
        "outl": 16,
        "atl": [
          0,
          3.75
        ]
      },
      {
        "inl": 20,
        "outl": 20,
        "atl": [
          0,
          0.75
        ]
      },
      {
        "inl": 21,
        "outl": 9,
        "atl": [
          0,
          0.24
        ]
      },
      {
        "inl": 21,
        "outl": 16,
        "atl": [
          0,
          0.45
        ]
      },
      {
        "inl": 21,
        "outl": 19,
        "atl": [
          0,
          0.015
        ]
      },
      {
        "inl": 22,
        "outl": 4,
        "atl": [
          0,
          0.05
        ]
      },
      {
        "inl": 22,
        "outl": 9,
        "atl": [
          0,
          0.184
        ]
      },
      {
        "inl": 22,
        "outl": 12,
        "atl": [
          0,
          0.003
        ]
      },
      {
        "inl": 22,
        "outl": 16,
        "atl": [
          0,
          0.003
        ]
      },
      {
        "inl": 23,
        "outl": 9,
        "atl": [
          0,
          2.85e-06
        ]
      },
      {
        "inl": 23,
        "outl": 12,
        "atl": [
          0,
          3.34e-06
        ]
      },
      {
        "inl": 23,
        "outl": 17,
        "atl": [
          0,
          3.43e-06
        ]
      },
      {
        "inl": 24,
        "outl": 18,
        "atl": [
          0,
          0.0005
        ]
      },
      {
        "inl": 24,
        "outl": 19,
        "atl": [
          0,
          0.0045
        ]
      },
      {
        "inl": 25,
        "outl": 28,
        "atl": [
          0,
          1750
        ]
      },
      {
        "inl": 26,
        "outl": 1,
        "atl": [
          0,
          172
        ]
      },
      {
        "inl": 26,
        "outl": 2,
        "atl": [
          0,
          78.699
        ]
      },
      {
        "inl": 26,
        "outl": 25,
        "atl": [
          0,
          272
        ]
      },
      {
        "inl": 27,
        "outl": 3,
        "atl": [
          0,
          6.56
        ]
      },
      {
        "inl": 27,
        "outl": 4,
        "atl": [
          0,
          123
        ]
      },
      {
        "inl": 27,
        "outl": 5,
        "atl": [
          0,
          0.01
        ]
      },
      {
        "inl": 27,
        "outl": 18,
        "atl": [
          0,
          0.31
        ]
      },
      {
        "inl": 28,
        "outl": 8,
        "atl": [
          0,
          0.18
        ]
      },
      {
        "inl": 28,
        "outl": 9,
        "atl": [
          0,
          464.736
        ]
      },
      {
        "inl": 28,
        "outl": 12,
        "atl": [
          0,
          24.454
        ]
      },
      {
        "inl": 28,
        "outl": 13,
        "atl": [
          0,
          0.17
        ]
      },
      {
        "inl": 28,
        "outl": 14,
        "atl": [
          0,
          0.245
        ]
      },
      {
        "inl": 28,
        "outl": 15,
        "atl": [
          0,
          0.05
        ]
      },
      {
        "inl": 28,
        "outl": 16,
        "atl": [
          0,
          299.882
        ]
      },
      {
        "inl": 28,
        "outl": 17,
        "atl": [
          0,
          0.49
        ]
      },
      {
        "inl": 28,
        "outl": 19,
        "atl": [
          0,
          0.12
        ]
      },
      {
        "inl": 28,
        "outl": 20,
        "atl": [
          0,
          3
        ]
      },
      {
        "inl": 28,
        "outl": 21,
        "atl": [
          0,
          0.17
        ]
      },
      {
        "inl": 28,
        "outl": 22,
        "atl": [
          0,
          0.055
        ]
      },
      {
        "inl": 28,
        "outl": 23,
        "atl": [
          0,
          1e-06
        ]
      },
      {
        "inl": 28,
        "outl": 24,
        "atl": [
          0,
          0.0008
        ]
      },
      {
        "inl": 28,
        "outl": 25,
        "atl": [
          0,
          428.64
        ]
      },
      {
        "inl": 28,
        "outl": 27,
        "atl": [
          0,
          573.91
        ]
      }
    ],
    "val": [
      {
        "na": false,
        "vertex.names": "Phytoplankton",
        "input": 1176,
        "export": 67.28,
        "respiration": 490,
        "output": 557.28,
        "storage": 1787,
        "living": true
      },
      {
        "na": false,
        "vertex.names": "Free living bacteria",
        "input": 0,
        "export": 0,
        "respiration": 1123.2,
        "output": 1123.2,
        "storage": 1302.1,
        "living": true
      },
      {
        "na": false,
        "vertex.names": "Benthic microalgae",
        "input": 75,
        "export": 0,
        "respiration": 25,
        "output": 25,
        "storage": 100,
        "living": true
      },
      {
        "na": false,
        "vertex.names": "Zooplankton",
        "input": 0,
        "export": 740.65,
        "respiration": 618,
        "output": 1358.65,
        "storage": 436,
        "living": true
      },
      {
        "na": false,
        "vertex.names": "Jelly fish",
        "input": 0,
        "export": 0.01,
        "respiration": 0.01,
        "output": 0.02,
        "storage": 6.5,
        "living": true
      },
      {
        "na": false,
        "vertex.names": "Brown & Pink shrimp",
        "input": 1e-06,
        "export": 1e-06,
        "respiration": 0,
        "output": 1e-06,
        "storage": 1e-06,
        "living": true
      },
      {
        "na": false,
        "vertex.names": "White shrimp",
        "input": 1e-06,
        "export": 1e-06,
        "respiration": 0,
        "output": 1e-06,
        "storage": 1e-06,
        "living": true
      },
      {
        "na": false,
        "vertex.names": "Oyster",
        "input": 0,
        "export": 0.46,
        "respiration": 0.36,
        "output": 0.82,
        "storage": 33,
        "living": true
      },
      {
        "na": false,
        "vertex.names": "Suspension feeding mollus",
        "input": 0,
        "export": 0,
        "respiration": 281,
        "output": 281,
        "storage": 18408,
        "living": true
      },
      {
        "na": false,
        "vertex.names": "Deposit feeding gastropod",
        "input": 1e-06,
        "export": 1e-06,
        "respiration": 0,
        "output": 1e-06,
        "storage": 1e-06,
        "living": true
      },
      {
        "na": false,
        "vertex.names": "Predatory gastropods",
        "input": 1e-06,
        "export": 1e-06,
        "respiration": 0,
        "output": 1e-06,
        "storage": 1e-06,
        "living": true
      },
      {
        "na": false,
        "vertex.names": "Deposit feeding polychaet",
        "input": 0,
        "export": 0,
        "respiration": 17.483,
        "output": 17.483,
        "storage": 310,
        "living": true
      },
      {
        "na": false,
        "vertex.names": "Predatory polychaetes",
        "input": 0,
        "export": 0,
        "respiration": 0.1,
        "output": 0.1,
        "storage": 2.92,
        "living": true
      },
      {
        "na": false,
        "vertex.names": "Deposit feeding amphipods",
        "input": 0,
        "export": 0,
        "respiration": 0.55,
        "output": 0.55,
        "storage": 7.3,
        "living": true
      },
      {
        "na": false,
        "vertex.names": "Isopods",
        "input": 0,
        "export": 0,
        "respiration": 0.11,
        "output": 0.11,
        "storage": 1.3,
        "living": true
      },
      {
        "na": false,
        "vertex.names": "Meiobenthos",
        "input": 0,
        "export": 0,
        "respiration": 237,
        "output": 237,
        "storage": 1000,
        "living": true
      },
      {
        "na": false,
        "vertex.names": "Blue crab",
        "input": 0,
        "export": 0.29,
        "respiration": 1.55,
        "output": 1.84,
        "storage": 24.7,
        "living": true
      },
      {
        "na": false,
        "vertex.names": "Pelagic fish",
        "input": 0,
        "export": 0.0095,
        "respiration": 0.25,
        "output": 0.2595,
        "storage": 8,
        "living": true
      },
      {
        "na": false,
        "vertex.names": "Pelagic-demersal fish",
        "input": 0,
        "export": 0.0105,
        "respiration": 0.16,
        "output": 0.1705,
        "storage": 13.3,
        "living": true
      },
      {
        "na": false,
        "vertex.names": "Demersal fish",
        "input": 0,
        "export": 0.35,
        "respiration": 2.5,
        "output": 2.85,
        "storage": 203,
        "living": true
      },
      {
        "na": false,
        "vertex.names": "Blue fish & Flounders",
        "input": 0,
        "export": 0.04,
        "respiration": 0.09,
        "output": 0.13,
        "storage": 16.2,
        "living": true
      },
      {
        "na": false,
        "vertex.names": "Birds",
        "input": 0,
        "export": 0.002,
        "respiration": 0.183,
        "output": 0.185,
        "storage": 1.04,
        "living": true
      },
      {
        "na": false,
        "vertex.names": "Sea turtles",
        "input": 0,
        "export": 2.4e-06,
        "respiration": 6.3e-06,
        "output": 8.7e-06,
        "storage": 0.0017,
        "living": true
      },
      {
        "na": false,
        "vertex.names": "Large predators",
        "input": 0,
        "export": 0.0012,
        "respiration": 0.003,
        "output": 0.0042,
        "storage": 0.85,
        "living": true
      },
      {
        "na": false,
        "vertex.names": "Sediment bacteria",
        "input": 0,
        "export": 0,
        "respiration": 778,
        "output": 778,
        "storage": 700,
        "living": true
      },
      {
        "na": false,
        "vertex.names": "DOC",
        "input": 1881.001,
        "export": 0,
        "respiration": 0,
        "output": 0,
        "storage": 2404,
        "living": false
      },
      {
        "na": false,
        "vertex.names": "Suspended POC",
        "input": 1028.499,
        "export": 0,
        "respiration": 0,
        "output": 0,
        "storage": 5741.9,
        "living": false
      },
      {
        "na": false,
        "vertex.names": "Sediment POC",
        "input": 225.2574,
        "export": 0,
        "respiration": 0,
        "output": 0,
        "storage": 350000,
        "living": false
      },
      {
        "na": false,
        "vertex.names": "Pelagic carrion",
        "input": 1e-06,
        "export": 1e-06,
        "respiration": 0,
        "output": 1e-06,
        "storage": 0.06,
        "living": false
      },
      {
        "na": false,
        "vertex.names": "Demersal carrion",
        "input": 1e-06,
        "export": 1e-06,
        "respiration": 0,
        "output": 1e-06,
        "storage": 0.01,
        "living": false
      }
    ]
  },
  "Neuse Estuary (late summer 1997) ": {
    "gal": {
      "n": 30,
      "mnext": 103,
      "directed": true,
      "hyper": false,
      "loops": true,
      "multiple": false,
      "bipartite": false,
      "balanced": false
    },
    "mel": [
      {
        "inl": 2,
        "outl": 26,
        "atl": [
          0,
          2596.3
        ]
      },
      {
        "inl": 4,
        "outl": 1,
        "atl": [
          0,
          355
        ]
      },
      {
        "inl": 4,
        "outl": 2,
        "atl": [
          0,
          1298
        ]
      },
      {
        "inl": 5,
        "outl": 4,
        "atl": [
          0,
          0.003
        ]
      },
      {
        "inl": 6,
        "outl": 3,
        "atl": [
          0,
          0.1
        ]
      },
      {
        "inl": 6,
        "outl": 12,
        "atl": [
          0,
          0.1
        ]
      },
      {
        "inl": 6,
        "outl": 14,
        "atl": [
          0,
          0.1
        ]
      },
      {
        "inl": 6,
        "outl": 16,
        "atl": [
          0,
          0.15
        ]
      },
      {
        "inl": 6,
        "outl": 25,
        "atl": [
          0,
          0.15
        ]
      },
      {
        "inl": 7,
        "outl": 3,
        "atl": [
          0,
          0.4
        ]
      },
      {
        "inl": 7,
        "outl": 12,
        "atl": [
          0,
          0.3
        ]
      },
      {
        "inl": 7,
        "outl": 14,
        "atl": [
          0,
          0.3
        ]
      },
      {
        "inl": 7,
        "outl": 16,
        "atl": [
          0,
          1.2
        ]
      },
      {
        "inl": 8,
        "outl": 1,
        "atl": [
          0,
          0.6
        ]
      },
      {
        "inl": 8,
        "outl": 27,
        "atl": [
          0,
          0.4
        ]
      },
      {
        "inl": 9,
        "outl": 1,
        "atl": [
          0,
          38
        ]
      },
      {
        "inl": 9,
        "outl": 27,
        "atl": [
          0,
          83
        ]
      },
      {
        "inl": 10,
        "outl": 3,
        "atl": [
          0,
          0.02
        ]
      },
      {
        "inl": 10,
        "outl": 25,
        "atl": [
          0,
          0.01
        ]
      },
      {
        "inl": 10,
        "outl": 28,
        "atl": [
          0,
          0.01
        ]
      },
      {
        "inl": 11,
        "outl": 9,
        "atl": [
          0,
          0.011
        ]
      },
      {
        "inl": 11,
        "outl": 10,
        "atl": [
          0,
          0.05
        ]
      },
      {
        "inl": 11,
        "outl": 12,
        "atl": [
          0,
          0.027
        ]
      },
      {
        "inl": 11,
        "outl": 13,
        "atl": [
          0,
          0.022
        ]
      },
      {
        "inl": 12,
        "outl": 3,
        "atl": [
          0,
          1
        ]
      },
      {
        "inl": 12,
        "outl": 16,
        "atl": [
          0,
          0.6
        ]
      },
      {
        "inl": 12,
        "outl": 25,
        "atl": [
          0,
          0.8
        ]
      },
      {
        "inl": 12,
        "outl": 28,
        "atl": [
          0,
          0.8
        ]
      },
      {
        "inl": 13,
        "outl": 3,
        "atl": [
          0,
          0.15
        ]
      },
      {
        "inl": 13,
        "outl": 12,
        "atl": [
          0,
          0.03
        ]
      },
      {
        "inl": 13,
        "outl": 16,
        "atl": [
          0,
          0.08
        ]
      },
      {
        "inl": 13,
        "outl": 25,
        "atl": [
          0,
          0.12
        ]
      },
      {
        "inl": 13,
        "outl": 28,
        "atl": [
          0,
          0.12
        ]
      },
      {
        "inl": 14,
        "outl": 3,
        "atl": [
          0,
          0.75
        ]
      },
      {
        "inl": 14,
        "outl": 16,
        "atl": [
          0,
          0.09
        ]
      },
      {
        "inl": 14,
        "outl": 25,
        "atl": [
          0,
          0.68
        ]
      },
      {
        "inl": 14,
        "outl": 28,
        "atl": [
          0,
          0.68
        ]
      },
      {
        "inl": 15,
        "outl": 3,
        "atl": [
          0,
          0.015
        ]
      },
      {
        "inl": 15,
        "outl": 25,
        "atl": [
          0,
          0.0075
        ]
      },
      {
        "inl": 15,
        "outl": 28,
        "atl": [
          0,
          0.0075
        ]
      },
      {
        "inl": 16,
        "outl": 3,
        "atl": [
          0,
          20
        ]
      },
      {
        "inl": 16,
        "outl": 25,
        "atl": [
          0,
          107.5
        ]
      },
      {
        "inl": 16,
        "outl": 28,
        "atl": [
          0,
          107.5
        ]
      },
      {
        "inl": 17,
        "outl": 9,
        "atl": [
          0,
          0.08
        ]
      },
      {
        "inl": 17,
        "outl": 12,
        "atl": [
          0,
          0.02
        ]
      },
      {
        "inl": 17,
        "outl": 13,
        "atl": [
          0,
          0.02
        ]
      },
      {
        "inl": 17,
        "outl": 16,
        "atl": [
          0,
          0.04
        ]
      },
      {
        "inl": 18,
        "outl": 1,
        "atl": [
          0,
          0.32
        ]
      },
      {
        "inl": 18,
        "outl": 4,
        "atl": [
          0,
          1.12
        ]
      },
      {
        "inl": 18,
        "outl": 27,
        "atl": [
          0,
          0.16
        ]
      },
      {
        "inl": 19,
        "outl": 4,
        "atl": [
          0,
          0.013
        ]
      },
      {
        "inl": 19,
        "outl": 9,
        "atl": [
          0,
          0.015
        ]
      },
      {
        "inl": 19,
        "outl": 16,
        "atl": [
          0,
          0.0085
        ]
      },
      {
        "inl": 19,
        "outl": 18,
        "atl": [
          0,
          0.0085
        ]
      },
      {
        "inl": 19,
        "outl": 19,
        "atl": [
          0,
          0.005
        ]
      },
      {
        "inl": 20,
        "outl": 4,
        "atl": [
          0,
          3.6
        ]
      },
      {
        "inl": 20,
        "outl": 9,
        "atl": [
          0,
          14.4
        ]
      },
      {
        "inl": 20,
        "outl": 16,
        "atl": [
          0,
          14.4
        ]
      },
      {
        "inl": 20,
        "outl": 20,
        "atl": [
          0,
          3.6
        ]
      },
      {
        "inl": 21,
        "outl": 9,
        "atl": [
          0,
          0.066
        ]
      },
      {
        "inl": 21,
        "outl": 16,
        "atl": [
          0,
          0.066
        ]
      },
      {
        "inl": 21,
        "outl": 18,
        "atl": [
          0,
          0.1
        ]
      },
      {
        "inl": 21,
        "outl": 20,
        "atl": [
          0,
          0.208
        ]
      },
      {
        "inl": 22,
        "outl": 6,
        "atl": [
          0,
          0.033
        ]
      },
      {
        "inl": 22,
        "outl": 7,
        "atl": [
          0,
          0.017
        ]
      },
      {
        "inl": 22,
        "outl": 12,
        "atl": [
          0,
          0.003
        ]
      },
      {
        "inl": 22,
        "outl": 16,
        "atl": [
          0,
          0.003
        ]
      },
      {
        "inl": 22,
        "outl": 20,
        "atl": [
          0,
          0.184
        ]
      },
      {
        "inl": 23,
        "outl": 9,
        "atl": [
          0,
          2.35e-06
        ]
      },
      {
        "inl": 23,
        "outl": 11,
        "atl": [
          0,
          3.34e-06
        ]
      },
      {
        "inl": 23,
        "outl": 17,
        "atl": [
          0,
          3.43e-06
        ]
      },
      {
        "inl": 24,
        "outl": 18,
        "atl": [
          0,
          0.0005
        ]
      },
      {
        "inl": 24,
        "outl": 19,
        "atl": [
          0,
          0.0045
        ]
      },
      {
        "inl": 25,
        "outl": 28,
        "atl": [
          0,
          1750
        ]
      },
      {
        "inl": 26,
        "outl": 1,
        "atl": [
          0,
          227
        ]
      },
      {
        "inl": 26,
        "outl": 2,
        "atl": [
          0,
          84.9
        ]
      },
      {
        "inl": 26,
        "outl": 25,
        "atl": [
          0,
          272
        ]
      },
      {
        "inl": 27,
        "outl": 2,
        "atl": [
          0,
          0.1
        ]
      },
      {
        "inl": 27,
        "outl": 4,
        "atl": [
          0,
          190
        ]
      },
      {
        "inl": 27,
        "outl": 5,
        "atl": [
          0,
          0.001
        ]
      },
      {
        "inl": 27,
        "outl": 6,
        "atl": [
          0,
          0.08
        ]
      },
      {
        "inl": 27,
        "outl": 7,
        "atl": [
          0,
          0.4
        ]
      },
      {
        "inl": 27,
        "outl": 18,
        "atl": [
          0,
          0.81
        ]
      },
      {
        "inl": 28,
        "outl": 3,
        "atl": [
          0,
          5.565
        ]
      },
      {
        "inl": 28,
        "outl": 8,
        "atl": [
          0,
          0.18
        ]
      },
      {
        "inl": 28,
        "outl": 9,
        "atl": [
          0,
          48.428
        ]
      },
      {
        "inl": 28,
        "outl": 10,
        "atl": [
          0,
          0.4
        ]
      },
      {
        "inl": 28,
        "outl": 11,
        "atl": [
          0,
          0.06
        ]
      },
      {
        "inl": 28,
        "outl": 12,
        "atl": [
          0,
          1.32
        ]
      },
      {
        "inl": 28,
        "outl": 13,
        "atl": [
          0,
          0.188
        ]
      },
      {
        "inl": 28,
        "outl": 14,
        "atl": [
          0,
          0.35
        ]
      },
      {
        "inl": 28,
        "outl": 15,
        "atl": [
          0,
          0.01
        ]
      },
      {
        "inl": 28,
        "outl": 16,
        "atl": [
          0,
          111.3625
        ]
      },
      {
        "inl": 28,
        "outl": 17,
        "atl": [
          0,
          0.03
        ]
      },
      {
        "inl": 28,
        "outl": 19,
        "atl": [
          0,
          0.02
        ]
      },
      {
        "inl": 28,
        "outl": 20,
        "atl": [
          0,
          18.6
        ]
      },
      {
        "inl": 28,
        "outl": 21,
        "atl": [
          0,
          0.24
        ]
      },
      {
        "inl": 28,
        "outl": 22,
        "atl": [
          0,
          0.052
        ]
      },
      {
        "inl": 28,
        "outl": 23,
        "atl": [
          0,
          1e-06
        ]
      },
      {
        "inl": 28,
        "outl": 24,
        "atl": [
          0,
          0.0008
        ]
      },
      {
        "inl": 28,
        "outl": 25,
        "atl": [
          0,
          590.7325
        ]
      },
      {
        "inl": 28,
        "outl": 27,
        "atl": [
          0,
          440
        ]
      }
    ],
    "val": [
      {
        "na": false,
        "vertex.names": "Phytoplankton",
        "input": 1609,
        "export": 288.0801,
        "respiration": 700,
        "output": 988.0801,
        "storage": 1755,
        "living": true
      },
      {
        "na": false,
        "vertex.names": "Free living bacteria",
        "input": 0,
        "export": 0,
        "respiration": 1213.2,
        "output": 1213.2,
        "storage": 1406.4,
        "living": true
      },
      {
        "na": false,
        "vertex.names": "Benthic microalgae",
        "input": 44,
        "export": 0,
        "respiration": 16,
        "output": 16,
        "storage": 100,
        "living": true
      },
      {
        "na": false,
        "vertex.names": "Zooplankton",
        "input": 0,
        "export": 822.264,
        "respiration": 636,
        "output": 1458.264,
        "storage": 1034,
        "living": true
      },
      {
        "na": false,
        "vertex.names": "Jelly fish",
        "input": 0,
        "export": 0.001,
        "respiration": 0.001,
        "output": 0.002,
        "storage": 0.61,
        "living": true
      },
      {
        "na": false,
        "vertex.names": "Brown & Pink shrimp",
        "input": 0,
        "export": 0.087,
        "respiration": 0.4,
        "output": 0.487,
        "storage": 16.3,
        "living": true
      },
      {
        "na": false,
        "vertex.names": "White shrimp",
        "input": 0,
        "export": 0.583,
        "respiration": 2,
        "output": 2.583,
        "storage": 38.1,
        "living": true
      },
      {
        "na": false,
        "vertex.names": "Oyster",
        "input": 0,
        "export": 0.46,
        "respiration": 0.36,
        "output": 0.82,
        "storage": 33,
        "living": true
      },
      {
        "na": false,
        "vertex.names": "Other susp. feed. mollusk",
        "input": 0,
        "export": 0,
        "respiration": 58,
        "output": 58,
        "storage": 6008,
        "living": true
      },
      {
        "na": false,
        "vertex.names": "Deposit feeing gastropods",
        "input": 0,
        "export": 0,
        "respiration": 0.55,
        "output": 0.55,
        "storage": 9.4,
        "living": true
      },
      {
        "na": false,
        "vertex.names": "Predatory gastropods",
        "input": 0,
        "export": 0,
        "respiration": 0.05,
        "output": 0.05,
        "storage": 3.6,
        "living": true
      },
      {
        "na": false,
        "vertex.names": "Deposit feeding polychaet",
        "input": 0,
        "export": 0,
        "respiration": 1.4,
        "output": 1.4,
        "storage": 56.5,
        "living": true
      },
      {
        "na": false,
        "vertex.names": "Predatory polychaetes",
        "input": 0,
        "export": 0,
        "respiration": 0.27,
        "output": 0.27,
        "storage": 8.87,
        "living": true
      },
      {
        "na": false,
        "vertex.names": "Deposit feed. amphipods",
        "input": 0,
        "export": 0,
        "respiration": 1.45,
        "output": 1.45,
        "storage": 19.7,
        "living": true
      },
      {
        "na": false,
        "vertex.names": "Isopods",
        "input": 0,
        "export": 0,
        "respiration": 0.02,
        "output": 0.02,
        "storage": 0.3,
        "living": true
      },
      {
        "na": false,
        "vertex.names": "Meiobenthos",
        "input": 0,
        "export": 0,
        "respiration": 107,
        "output": 107,
        "storage": 558,
        "living": true
      },
      {
        "na": false,
        "vertex.names": "Blue crab",
        "input": 0,
        "export": 0.03,
        "respiration": 0.1,
        "output": 0.13,
        "storage": 1.6,
        "living": true
      },
      {
        "na": false,
        "vertex.names": "Pelagic fish",
        "input": 0,
        "export": 0.031,
        "respiration": 0.65,
        "output": 0.681,
        "storage": 19,
        "living": true
      },
      {
        "na": false,
        "vertex.names": "Pelagic-demersal fish",
        "input": 0,
        "export": 0.0005,
        "respiration": 0.02,
        "output": 0.0205,
        "storage": 3,
        "living": true
      },
      {
        "na": false,
        "vertex.names": "Demersal fish",
        "input": 0,
        "export": 1.308,
        "respiration": 12.1,
        "output": 13.408,
        "storage": 987,
        "living": true
      },
      {
        "na": false,
        "vertex.names": "Blue fish & Flounder",
        "input": 0,
        "export": 0.06,
        "respiration": 0.14,
        "output": 0.2,
        "storage": 27.5,
        "living": true
      },
      {
        "na": false,
        "vertex.names": "Birds",
        "input": 0,
        "export": 0.005,
        "respiration": 0.183,
        "output": 0.188,
        "storage": 0.005,
        "living": true
      },
      {
        "na": false,
        "vertex.names": "Sea turtles",
        "input": 0,
        "export": 2.4e-06,
        "respiration": 6.3e-06,
        "output": 8.7e-06,
        "storage": 0.0017,
        "living": true
      },
      {
        "na": false,
        "vertex.names": "Large predators",
        "input": 0,
        "export": 0.0012,
        "respiration": 0.003,
        "output": 0.0042,
        "storage": 0.85,
        "living": true
      },
      {
        "na": false,
        "vertex.names": "Sediment bacteria",
        "input": 0,
        "export": 0,
        "respiration": 778,
        "output": 778,
        "storage": 700,
        "living": true
      },
      {
        "na": false,
        "vertex.names": "DOC",
        "input": 2012.401,
        "export": 0,
        "respiration": 0,
        "output": 0,
        "storage": 2596,
        "living": false
      },
      {
        "na": false,
        "vertex.names": "Suspended POC",
        "input": 332.169,
        "export": 0,
        "respiration": 0,
        "output": 0,
        "storage": 4406,
        "living": false
      },
      {
        "na": false,
        "vertex.names": "Sediment POC",
        "input": 641.5792,
        "export": 0,
        "respiration": 0,
        "output": 0,
        "storage": 350000,
        "living": false
      },
      {
        "na": false,
        "vertex.names": "Pelagic carrion",
        "input": 1e-06,
        "export": 1e-06,
        "respiration": 0,
        "output": 1e-06,
        "storage": 0.06,
        "living": false
      },
      {
        "na": false,
        "vertex.names": "Demersal carrion",
        "input": 1e-06,
        "export": 1e-06,
        "respiration": 0,
        "output": 1e-06,
        "storage": 0.01,
        "living": false
      }
    ]
  },
  "Neuse Estuary (early summer 1998)": {
    "gal": {
      "n": 30,
      "mnext": 78,
      "directed": true,
      "hyper": false,
      "loops": true,
      "multiple": false,
      "bipartite": false,
      "balanced": true
    },
    "mel": [
      {
        "inl": 2,
        "outl": 26,
        "atl": [
          0,
          2716.2
        ]
      },
      {
        "inl": 4,
        "outl": 1,
        "atl": [
          0,
          287
        ]
      },
      {
        "inl": 4,
        "outl": 2,
        "atl": [
          0,
          1358
        ]
      },
      {
        "inl": 5,
        "outl": 4,
        "atl": [
          0,
          0.002
        ]
      },
      {
        "inl": 8,
        "outl": 1,
        "atl": [
          0,
          0.6
        ]
      },
      {
        "inl": 8,
        "outl": 27,
        "atl": [
          0,
          0.4
        ]
      },
      {
        "inl": 9,
        "outl": 1,
        "atl": [
          0,
          122
        ]
      },
      {
        "inl": 9,
        "outl": 27,
        "atl": [
          0,
          319
        ]
      },
      {
        "inl": 10,
        "outl": 3,
        "atl": [
          0,
          0.02
        ]
      },
      {
        "inl": 10,
        "outl": 25,
        "atl": [
          0,
          0.01
        ]
      },
      {
        "inl": 10,
        "outl": 28,
        "atl": [
          0,
          0.01
        ]
      },
      {
        "inl": 12,
        "outl": 3,
        "atl": [
          0,
          3.3
        ]
      },
      {
        "inl": 12,
        "outl": 16,
        "atl": [
          0,
          2.2
        ]
      },
      {
        "inl": 12,
        "outl": 25,
        "atl": [
          0,
          2.7
        ]
      },
      {
        "inl": 12,
        "outl": 28,
        "atl": [
          0,
          2.7
        ]
      },
      {
        "inl": 13,
        "outl": 3,
        "atl": [
          0,
          0.04
        ]
      },
      {
        "inl": 13,
        "outl": 12,
        "atl": [
          0,
          0.01
        ]
      },
      {
        "inl": 13,
        "outl": 16,
        "atl": [
          0,
          0.02
        ]
      },
      {
        "inl": 13,
        "outl": 25,
        "atl": [
          0,
          0.03
        ]
      },
      {
        "inl": 13,
        "outl": 28,
        "atl": [
          0,
          0.03
        ]
      },
      {
        "inl": 14,
        "outl": 3,
        "atl": [
          0,
          0.65
        ]
      },
      {
        "inl": 14,
        "outl": 16,
        "atl": [
          0,
          0.07
        ]
      },
      {
        "inl": 14,
        "outl": 25,
        "atl": [
          0,
          0.6
        ]
      },
      {
        "inl": 14,
        "outl": 28,
        "atl": [
          0,
          0.6
        ]
      },
      {
        "inl": 15,
        "outl": 3,
        "atl": [
          0,
          0.08
        ]
      },
      {
        "inl": 15,
        "outl": 25,
        "atl": [
          0,
          0.04
        ]
      },
      {
        "inl": 15,
        "outl": 28,
        "atl": [
          0,
          0.04
        ]
      },
      {
        "inl": 16,
        "outl": 3,
        "atl": [
          0,
          30
        ]
      },
      {
        "inl": 16,
        "outl": 25,
        "atl": [
          0,
          260
        ]
      },
      {
        "inl": 16,
        "outl": 28,
        "atl": [
          0,
          260
        ]
      },
      {
        "inl": 17,
        "outl": 9,
        "atl": [
          0,
          0.36
        ]
      },
      {
        "inl": 17,
        "outl": 12,
        "atl": [
          0,
          0.09
        ]
      },
      {
        "inl": 17,
        "outl": 14,
        "atl": [
          0,
          0.09
        ]
      },
      {
        "inl": 17,
        "outl": 16,
        "atl": [
          0,
          0.18
        ]
      },
      {
        "inl": 18,
        "outl": 1,
        "atl": [
          0,
          0.38
        ]
      },
      {
        "inl": 18,
        "outl": 4,
        "atl": [
          0,
          1.32
        ]
      },
      {
        "inl": 18,
        "outl": 27,
        "atl": [
          0,
          0.18
        ]
      },
      {
        "inl": 20,
        "outl": 4,
        "atl": [
          0,
          0.56
        ]
      },
      {
        "inl": 20,
        "outl": 9,
        "atl": [
          0,
          0.56
        ]
      },
      {
        "inl": 20,
        "outl": 12,
        "atl": [
          0,
          1.12
        ]
      },
      {
        "inl": 20,
        "outl": 13,
        "atl": [
          0,
          0.03
        ]
      },
      {
        "inl": 20,
        "outl": 14,
        "atl": [
          0,
          0.26
        ]
      },
      {
        "inl": 20,
        "outl": 16,
        "atl": [
          0,
          2.51
        ]
      },
      {
        "inl": 20,
        "outl": 20,
        "atl": [
          0,
          0.56
        ]
      },
      {
        "inl": 21,
        "outl": 9,
        "atl": [
          0,
          0.01
        ]
      },
      {
        "inl": 21,
        "outl": 16,
        "atl": [
          0,
          0.01
        ]
      },
      {
        "inl": 21,
        "outl": 18,
        "atl": [
          0,
          0.05
        ]
      },
      {
        "inl": 22,
        "outl": 12,
        "atl": [
          0,
          0.053
        ]
      },
      {
        "inl": 22,
        "outl": 20,
        "atl": [
          0,
          0.187
        ]
      },
      {
        "inl": 23,
        "outl": 9,
        "atl": [
          0,
          2.85e-06
        ]
      },
      {
        "inl": 23,
        "outl": 17,
        "atl": [
          0,
          6.77e-06
        ]
      },
      {
        "inl": 24,
        "outl": 18,
        "atl": [
          0,
          0.005
        ]
      },
      {
        "inl": 25,
        "outl": 28,
        "atl": [
          0,
          1750
        ]
      },
      {
        "inl": 26,
        "outl": 1,
        "atl": [
          0,
          175
        ]
      },
      {
        "inl": 26,
        "outl": 2,
        "atl": [
          0,
          88.8
        ]
      },
      {
        "inl": 26,
        "outl": 25,
        "atl": [
          0,
          272
        ]
      },
      {
        "inl": 27,
        "outl": 2,
        "atl": [
          0,
          0.1
        ]
      },
      {
        "inl": 27,
        "outl": 4,
        "atl": [
          0,
          190
        ]
      },
      {
        "inl": 27,
        "outl": 5,
        "atl": [
          0,
          0.0005
        ]
      },
      {
        "inl": 27,
        "outl": 18,
        "atl": [
          0,
          0.95
        ]
      },
      {
        "inl": 28,
        "outl": 3,
        "atl": [
          0,
          15.91
        ]
      },
      {
        "inl": 28,
        "outl": 8,
        "atl": [
          0,
          0.18
        ]
      },
      {
        "inl": 28,
        "outl": 9,
        "atl": [
          0,
          261.07
        ]
      },
      {
        "inl": 28,
        "outl": 10,
        "atl": [
          0,
          0.02
        ]
      },
      {
        "inl": 28,
        "outl": 12,
        "atl": [
          0,
          5.227
        ]
      },
      {
        "inl": 28,
        "outl": 13,
        "atl": [
          0,
          0.05
        ]
      },
      {
        "inl": 28,
        "outl": 14,
        "atl": [
          0,
          0.29
        ]
      },
      {
        "inl": 28,
        "outl": 15,
        "atl": [
          0,
          0.05
        ]
      },
      {
        "inl": 28,
        "outl": 16,
        "atl": [
          0,
          308.01
        ]
      },
      {
        "inl": 28,
        "outl": 17,
        "atl": [
          0,
          0.14
        ]
      },
      {
        "inl": 28,
        "outl": 20,
        "atl": [
          0,
          2.87
        ]
      },
      {
        "inl": 28,
        "outl": 21,
        "atl": [
          0,
          0.04
        ]
      },
      {
        "inl": 28,
        "outl": 22,
        "atl": [
          0,
          0.052
        ]
      },
      {
        "inl": 28,
        "outl": 23,
        "atl": [
          0,
          1e-06
        ]
      },
      {
        "inl": 28,
        "outl": 24,
        "atl": [
          0,
          0.0008
        ]
      },
      {
        "inl": 28,
        "outl": 25,
        "atl": [
          0,
          436.62
        ]
      },
      {
        "inl": 28,
        "outl": 27,
        "atl": [
          0,
          574
        ]
      }
    ],
    "val": [
      {
        "na": false,
        "vertex.names": "Phytoplankton",
        "input": 1202,
        "export": 116.02,
        "respiration": 501,
        "output": 617.02,
        "storage": 1989,
        "living": true
      },
      {
        "na": false,
        "vertex.names": "Free living bacteria",
        "input": 0,
        "export": 0,
        "respiration": 1269.3,
        "output": 1269.3,
        "storage": 1471.4,
        "living": true
      },
      {
        "na": false,
        "vertex.names": "Benthic microalgae",
        "input": 75,
        "export": 0,
        "respiration": 25,
        "output": 25,
        "storage": 100,
        "living": true
      },
      {
        "na": false,
        "vertex.names": "Zooplankton",
        "input": 0,
        "export": 820.1181,
        "respiration": 633,
        "output": 1453.1181,
        "storage": 484,
        "living": true
      },
      {
        "na": false,
        "vertex.names": "Jelly fish",
        "input": 0,
        "export": 0.0005,
        "respiration": 0.001,
        "output": 0.0015,
        "storage": 0.3,
        "living": true
      },
      {
        "na": false,
        "vertex.names": "Brown & Pink shrimp",
        "input": 1e-06,
        "export": 1e-06,
        "respiration": 0,
        "output": 1e-06,
        "storage": 1e-06,
        "living": true
      },
      {
        "na": false,
        "vertex.names": "White shrimp",
        "input": 1e-06,
        "export": 1e-06,
        "respiration": 0,
        "output": 1e-06,
        "storage": 1e-06,
        "living": true
      },
      {
        "na": false,
        "vertex.names": "Oyster",
        "input": 0,
        "export": 0.46,
        "respiration": 0.36,
        "output": 0.82,
        "storage": 33,
        "living": true
      },
      {
        "na": false,
        "vertex.names": "Suspens. feed. mollusks",
        "input": 0,
        "export": 0,
        "respiration": 179,
        "output": 179,
        "storage": 9842,
        "living": true
      },
      {
        "na": false,
        "vertex.names": "Depost feed. gastropods",
        "input": 0,
        "export": 0,
        "respiration": 0.02,
        "output": 0.02,
        "storage": 0.4,
        "living": true
      },
      {
        "na": false,
        "vertex.names": "Predatory gastropods",
        "input": 1e-06,
        "export": 1e-06,
        "respiration": 0,
        "output": 1e-06,
        "storage": 1e-06,
        "living": true
      },
      {
        "na": false,
        "vertex.names": "Deposit feed. polychaetes",
        "input": 0,
        "export": 0,
        "respiration": 4.4,
        "output": 4.4,
        "storage": 77.4,
        "living": true
      },
      {
        "na": false,
        "vertex.names": "Predatory polychaetes",
        "input": 0,
        "export": 0,
        "respiration": 0.05,
        "output": 0.05,
        "storage": 1.62,
        "living": true
      },
      {
        "na": false,
        "vertex.names": "Deposit feed. amphipods",
        "input": 0,
        "export": 0,
        "respiration": 1.28,
        "output": 1.28,
        "storage": 17.6,
        "living": true
      },
      {
        "na": false,
        "vertex.names": "Isopods",
        "input": 0,
        "export": 0,
        "respiration": 0.11,
        "output": 0.11,
        "storage": 1.3,
        "living": true
      },
      {
        "na": false,
        "vertex.names": "Meiobenthos",
        "input": 0,
        "export": 0,
        "respiration": 237,
        "output": 237,
        "storage": 1000,
        "living": true
      },
      {
        "na": false,
        "vertex.names": "Blue crab",
        "input": 0,
        "export": 0.15,
        "respiration": 0.43,
        "output": 0.58,
        "storage": 6.9,
        "living": true
      },
      {
        "na": false,
        "vertex.names": "Pelagic fish",
        "input": 0,
        "export": 0.115,
        "respiration": 0.76,
        "output": 0.875,
        "storage": 23.6,
        "living": true
      },
      {
        "na": false,
        "vertex.names": "Pelagic-demersal fish",
        "input": 1e-06,
        "export": 1e-06,
        "respiration": 0,
        "output": 1e-06,
        "storage": 1e-06,
        "living": true
      },
      {
        "na": false,
        "vertex.names": "Demersal fish",
        "input": 0,
        "export": 0.083,
        "respiration": 1.9,
        "output": 1.983,
        "storage": 155,
        "living": true
      },
      {
        "na": false,
        "vertex.names": "Blue fish & flounder",
        "input": 0,
        "export": 0.01,
        "respiration": 0.02,
        "output": 0.03,
        "storage": 7.2,
        "living": true
      },
      {
        "na": false,
        "vertex.names": "Birds",
        "input": 0,
        "export": 0.005,
        "respiration": 0.183,
        "output": 0.188,
        "storage": 1.04,
        "living": true
      },
      {
        "na": false,
        "vertex.names": "Sea turtles",
        "input": 0,
        "export": 2.4e-06,
        "respiration": 6.3e-06,
        "output": 8.7e-06,
        "storage": 0.0017,
        "living": true
      },
      {
        "na": false,
        "vertex.names": "Large predators",
        "input": 0,
        "export": 0.0012,
        "respiration": 0.003,
        "output": 0.0042,
        "storage": 0.85,
        "living": true
      },
      {
        "na": false,
        "vertex.names": "Sediment bacteria",
        "input": 0,
        "export": 0,
        "respiration": 778,
        "output": 778,
        "storage": 700,
        "living": true
      },
      {
        "na": false,
        "vertex.names": "DOC",
        "input": 2180.4,
        "export": 0,
        "respiration": 0,
        "output": 0,
        "storage": 2716,
        "living": false
      },
      {
        "na": false,
        "vertex.names": "Susp. POC",
        "input": 702.5295,
        "export": 0,
        "respiration": 0,
        "output": 0,
        "storage": 5741.9,
        "living": false
      },
      {
        "na": false,
        "vertex.names": "Sed. POC",
        "input": 408.8503,
        "export": 0,
        "respiration": 0,
        "output": 0,
        "storage": 350000,
        "living": false
      },
      {
        "na": false,
        "vertex.names": "Pelagic carrion",
        "input": 1e-06,
        "export": 1e-06,
        "respiration": 0,
        "output": 1e-06,
        "storage": 0.06,
        "living": false
      },
      {
        "na": false,
        "vertex.names": "Demersal carrion",
        "input": 1e-06,
        "export": 1e-06,
        "respiration": 0,
        "output": 1e-06,
        "storage": 0.01,
        "living": false
      }
    ]
  },
  "Neuse Estuary (late summer 1998)": {
    "gal": {
      "n": 30,
      "mnext": 87,
      "directed": true,
      "hyper": false,
      "loops": true,
      "multiple": false,
      "bipartite": false,
      "balanced": false
    },
    "mel": [
      {
        "inl": 2,
        "outl": 26,
        "atl": [
          0,
          2983.2
        ]
      },
      {
        "inl": 4,
        "outl": 1,
        "atl": [
          0,
          557
        ]
      },
      {
        "inl": 4,
        "outl": 2,
        "atl": [
          0,
          1491.6
        ]
      },
      {
        "inl": 5,
        "outl": 4,
        "atl": [
          0,
          0.06
        ]
      },
      {
        "inl": 6,
        "outl": 3,
        "atl": [
          0,
          0.1
        ]
      },
      {
        "inl": 6,
        "outl": 12,
        "atl": [
          0,
          0.1
        ]
      },
      {
        "inl": 6,
        "outl": 14,
        "atl": [
          0,
          0.1
        ]
      },
      {
        "inl": 6,
        "outl": 16,
        "atl": [
          0,
          0.15
        ]
      },
      {
        "inl": 6,
        "outl": 25,
        "atl": [
          0,
          0.15
        ]
      },
      {
        "inl": 7,
        "outl": 3,
        "atl": [
          0,
          0.4
        ]
      },
      {
        "inl": 7,
        "outl": 12,
        "atl": [
          0,
          0.2
        ]
      },
      {
        "inl": 7,
        "outl": 14,
        "atl": [
          0,
          0.3
        ]
      },
      {
        "inl": 7,
        "outl": 16,
        "atl": [
          0,
          1.3
        ]
      },
      {
        "inl": 7,
        "outl": 25,
        "atl": [
          0,
          0.8
        ]
      },
      {
        "inl": 8,
        "outl": 1,
        "atl": [
          0,
          0.6
        ]
      },
      {
        "inl": 8,
        "outl": 27,
        "atl": [
          0,
          0.4
        ]
      },
      {
        "inl": 9,
        "outl": 1,
        "atl": [
          0,
          34
        ]
      },
      {
        "inl": 9,
        "outl": 27,
        "atl": [
          0,
          100
        ]
      },
      {
        "inl": 12,
        "outl": 3,
        "atl": [
          0,
          0.48
        ]
      },
      {
        "inl": 12,
        "outl": 16,
        "atl": [
          0,
          0.32
        ]
      },
      {
        "inl": 12,
        "outl": 25,
        "atl": [
          0,
          0.4
        ]
      },
      {
        "inl": 12,
        "outl": 28,
        "atl": [
          0,
          0.4
        ]
      },
      {
        "inl": 13,
        "outl": 3,
        "atl": [
          0,
          0.04
        ]
      },
      {
        "inl": 13,
        "outl": 16,
        "atl": [
          0,
          0.03
        ]
      },
      {
        "inl": 13,
        "outl": 25,
        "atl": [
          0,
          0.03
        ]
      },
      {
        "inl": 13,
        "outl": 28,
        "atl": [
          0,
          0.03
        ]
      },
      {
        "inl": 14,
        "outl": 3,
        "atl": [
          0,
          1.16
        ]
      },
      {
        "inl": 14,
        "outl": 16,
        "atl": [
          0,
          0.14
        ]
      },
      {
        "inl": 14,
        "outl": 25,
        "atl": [
          0,
          1
        ]
      },
      {
        "inl": 14,
        "outl": 28,
        "atl": [
          0,
          1
        ]
      },
      {
        "inl": 16,
        "outl": 3,
        "atl": [
          0,
          20
        ]
      },
      {
        "inl": 16,
        "outl": 25,
        "atl": [
          0,
          107.5
        ]
      },
      {
        "inl": 16,
        "outl": 28,
        "atl": [
          0,
          107.5
        ]
      },
      {
        "inl": 17,
        "outl": 9,
        "atl": [
          0,
          0.21
        ]
      },
      {
        "inl": 17,
        "outl": 14,
        "atl": [
          0,
          0.04
        ]
      },
      {
        "inl": 17,
        "outl": 16,
        "atl": [
          0,
          0.1
        ]
      },
      {
        "inl": 18,
        "outl": 1,
        "atl": [
          0,
          1.33
        ]
      },
      {
        "inl": 18,
        "outl": 4,
        "atl": [
          0,
          4.65
        ]
      },
      {
        "inl": 18,
        "outl": 27,
        "atl": [
          0,
          0.66
        ]
      },
      {
        "inl": 19,
        "outl": 4,
        "atl": [
          0,
          0.28
        ]
      },
      {
        "inl": 19,
        "outl": 9,
        "atl": [
          0,
          0.22
        ]
      },
      {
        "inl": 19,
        "outl": 16,
        "atl": [
          0,
          0.32
        ]
      },
      {
        "inl": 19,
        "outl": 18,
        "atl": [
          0,
          0.17
        ]
      },
      {
        "inl": 19,
        "outl": 19,
        "atl": [
          0,
          0.11
        ]
      },
      {
        "inl": 20,
        "outl": 4,
        "atl": [
          0,
          6.7
        ]
      },
      {
        "inl": 20,
        "outl": 9,
        "atl": [
          0,
          10.2
        ]
      },
      {
        "inl": 20,
        "outl": 16,
        "atl": [
          0,
          13.6
        ]
      },
      {
        "inl": 20,
        "outl": 19,
        "atl": [
          0,
          0.1
        ]
      },
      {
        "inl": 20,
        "outl": 20,
        "atl": [
          0,
          3.4
        ]
      },
      {
        "inl": 21,
        "outl": 9,
        "atl": [
          0,
          0.09
        ]
      },
      {
        "inl": 21,
        "outl": 16,
        "atl": [
          0,
          0.09
        ]
      },
      {
        "inl": 21,
        "outl": 18,
        "atl": [
          0,
          0.1
        ]
      },
      {
        "inl": 21,
        "outl": 19,
        "atl": [
          0,
          0.03
        ]
      },
      {
        "inl": 21,
        "outl": 20,
        "atl": [
          0,
          0.29
        ]
      },
      {
        "inl": 22,
        "outl": 6,
        "atl": [
          0,
          0.033
        ]
      },
      {
        "inl": 22,
        "outl": 7,
        "atl": [
          0,
          0.017
        ]
      },
      {
        "inl": 22,
        "outl": 18,
        "atl": [
          0,
          0.142
        ]
      },
      {
        "inl": 22,
        "outl": 20,
        "atl": [
          0,
          0.048
        ]
      },
      {
        "inl": 23,
        "outl": 9,
        "atl": [
          0,
          9.7e-06
        ]
      },
      {
        "inl": 24,
        "outl": 18,
        "atl": [
          0,
          0.0005
        ]
      },
      {
        "inl": 24,
        "outl": 20,
        "atl": [
          0,
          0.0045
        ]
      },
      {
        "inl": 25,
        "outl": 28,
        "atl": [
          0,
          1750
        ]
      },
      {
        "inl": 26,
        "outl": 1,
        "atl": [
          0,
          340
        ]
      },
      {
        "inl": 26,
        "outl": 2,
        "atl": [
          0,
          97.6
        ]
      },
      {
        "inl": 26,
        "outl": 25,
        "atl": [
          0,
          272
        ]
      },
      {
        "inl": 27,
        "outl": 4,
        "atl": [
          0,
          244
        ]
      },
      {
        "inl": 27,
        "outl": 5,
        "atl": [
          0,
          0.01
        ]
      },
      {
        "inl": 27,
        "outl": 6,
        "atl": [
          0,
          0.08
        ]
      },
      {
        "inl": 27,
        "outl": 7,
        "atl": [
          0,
          0.4
        ]
      },
      {
        "inl": 27,
        "outl": 18,
        "atl": [
          0,
          3.36
        ]
      },
      {
        "inl": 28,
        "outl": 3,
        "atl": [
          0,
          5.82
        ]
      },
      {
        "inl": 28,
        "outl": 8,
        "atl": [
          0,
          0.18
        ]
      },
      {
        "inl": 28,
        "outl": 9,
        "atl": [
          0,
          62.3039
        ]
      },
      {
        "inl": 28,
        "outl": 12,
        "atl": [
          0,
          0.5
        ]
      },
      {
        "inl": 28,
        "outl": 13,
        "atl": [
          0,
          0.08
        ]
      },
      {
        "inl": 28,
        "outl": 14,
        "atl": [
          0,
          0.46
        ]
      },
      {
        "inl": 28,
        "outl": 16,
        "atl": [
          0,
          111.95
        ]
      },
      {
        "inl": 28,
        "outl": 17,
        "atl": [
          0,
          0.07
        ]
      },
      {
        "inl": 28,
        "outl": 19,
        "atl": [
          0,
          0.41
        ]
      },
      {
        "inl": 28,
        "outl": 20,
        "atl": [
          0,
          17.3
        ]
      },
      {
        "inl": 28,
        "outl": 21,
        "atl": [
          0,
          0.33
        ]
      },
      {
        "inl": 28,
        "outl": 22,
        "atl": [
          0,
          0.052
        ]
      },
      {
        "inl": 28,
        "outl": 23,
        "atl": [
          0,
          1e-06
        ]
      },
      {
        "inl": 28,
        "outl": 24,
        "atl": [
          0,
          0.0008
        ]
      },
      {
        "inl": 28,
        "outl": 25,
        "atl": [
          0,
          590.12
        ]
      },
      {
        "inl": 28,
        "outl": 27,
        "atl": [
          0,
          440
        ]
      }
    ],
    "val": [
      {
        "na": false,
        "vertex.names": "Phytoplankton",
        "input": 2401,
        "export": 424.07,
        "respiration": 1044,
        "output": 1468.07,
        "storage": 2374,
        "living": true
      },
      {
        "na": false,
        "vertex.names": "Free living bacteria",
        "input": 0,
        "export": 0,
        "respiration": 1394,
        "output": 1394,
        "storage": 1616,
        "living": true
      },
      {
        "na": false,
        "vertex.names": "Benthic algae",
        "input": 44,
        "export": 0,
        "respiration": 16,
        "output": 16,
        "storage": 100,
        "living": true
      },
      {
        "na": false,
        "vertex.names": "Zooplankton",
        "input": 0,
        "export": 1003.91,
        "respiration": 789,
        "output": 1792.91,
        "storage": 1267,
        "living": true
      },
      {
        "na": false,
        "vertex.names": "Jelly fish",
        "input": 0,
        "export": 0.03,
        "respiration": 0.02,
        "output": 0.05,
        "storage": 5.46,
        "living": true
      },
      {
        "na": false,
        "vertex.names": "Brown & Pink shrimp",
        "input": 0,
        "export": 0.087,
        "respiration": 0.4,
        "output": 0.487,
        "storage": 8,
        "living": true
      },
      {
        "na": false,
        "vertex.names": "White shrimp",
        "input": 0,
        "export": 0.583,
        "respiration": 2,
        "output": 2.583,
        "storage": 38.1,
        "living": true
      },
      {
        "na": false,
        "vertex.names": "Oyster",
        "input": 0,
        "export": 0.46,
        "respiration": 0.36,
        "output": 0.82,
        "storage": 33,
        "living": true
      },
      {
        "na": false,
        "vertex.names": "Other susp. feed. mollusk",
        "input": 0,
        "export": 0.46,
        "respiration": 60.516,
        "output": 60.976,
        "storage": 6030,
        "living": true
      },
      {
        "na": false,
        "vertex.names": "Dep. feed. gastropods",
        "input": 1e-06,
        "export": 1e-06,
        "respiration": 0,
        "output": 1e-06,
        "storage": 1e-06,
        "living": true
      },
      {
        "na": false,
        "vertex.names": "Predatory gastropods",
        "input": 1e-06,
        "export": 1e-06,
        "respiration": 0,
        "output": 1e-06,
        "storage": 1e-06,
        "living": true
      },
      {
        "na": false,
        "vertex.names": "Deposit feed. polychaetes",
        "input": 0,
        "export": 0,
        "respiration": 0.8,
        "output": 0.8,
        "storage": 31.5,
        "living": true
      },
      {
        "na": false,
        "vertex.names": "Predatory polychaetes",
        "input": 0,
        "export": 0,
        "respiration": 0.05,
        "output": 0.05,
        "storage": 4.7,
        "living": true
      },
      {
        "na": false,
        "vertex.names": "Dep. feed. polychaetes",
        "input": 0,
        "export": 0,
        "respiration": 2.2,
        "output": 2.2,
        "storage": 30.1,
        "living": true
      },
      {
        "na": false,
        "vertex.names": "Isopods",
        "input": 1e-06,
        "export": 1e-06,
        "respiration": 0,
        "output": 1e-06,
        "storage": 1e-06,
        "living": true
      },
      {
        "na": false,
        "vertex.names": "Meiobenthos",
        "input": 0,
        "export": 0,
        "respiration": 107,
        "output": 107,
        "storage": 558,
        "living": true
      },
      {
        "na": false,
        "vertex.names": "Blue crab",
        "input": 0,
        "export": 0.07,
        "respiration": 0.21,
        "output": 0.28,
        "storage": 3.3,
        "living": true
      },
      {
        "na": false,
        "vertex.names": "Pelagic fish",
        "input": 0,
        "export": 0.1875,
        "respiration": 2.68,
        "output": 2.8675,
        "storage": 76.4,
        "living": true
      },
      {
        "na": false,
        "vertex.names": "Pelagic-demersal fish",
        "input": 0.03,
        "export": 0,
        "respiration": 0.48,
        "output": 0.48,
        "storage": 39.6,
        "living": true
      },
      {
        "na": false,
        "vertex.names": "Demersal fish",
        "input": 0,
        "export": 1.3575,
        "respiration": 11.6,
        "output": 12.9575,
        "storage": 983,
        "living": true
      },
      {
        "na": false,
        "vertex.names": "Blue fish & Flounder",
        "input": 0,
        "export": 0.08,
        "respiration": 0.19,
        "output": 0.27,
        "storage": 38,
        "living": true
      },
      {
        "na": false,
        "vertex.names": "Birds",
        "input": 0,
        "export": 0.005,
        "respiration": 0.183,
        "output": 0.188,
        "storage": 1.04,
        "living": true
      },
      {
        "na": false,
        "vertex.names": "Sea turtles",
        "input": 0,
        "export": 2.4e-06,
        "respiration": 6.3e-06,
        "output": 8.7e-06,
        "storage": 0.0017,
        "living": true
      },
      {
        "na": false,
        "vertex.names": "Large predators",
        "input": 0,
        "export": 0.0012,
        "respiration": 0.003,
        "output": 0.0042,
        "storage": 0.85,
        "living": true
      },
      {
        "na": false,
        "vertex.names": "Sediment bacteria",
        "input": 0,
        "export": 0,
        "respiration": 778,
        "output": 778,
        "storage": 700,
        "living": true
      },
      {
        "na": false,
        "vertex.names": "DOC",
        "input": 2273.599,
        "export": 0,
        "respiration": 0,
        "output": 0,
        "storage": 2983,
        "living": false
      },
      {
        "na": false,
        "vertex.names": "Suspended POC",
        "input": 293.21,
        "export": 0,
        "respiration": 0,
        "output": 0,
        "storage": 4406,
        "living": false
      },
      {
        "na": false,
        "vertex.names": "Sediment POC",
        "input": 629.3532,
        "export": 0,
        "respiration": 0,
        "output": 0,
        "storage": 350000,
        "living": false
      },
      {
        "na": false,
        "vertex.names": "Pelagic carrion",
        "input": 1e-06,
        "export": 1e-06,
        "respiration": 0,
        "output": 1e-06,
        "storage": 0.06,
        "living": false
      },
      {
        "na": false,
        "vertex.names": "Demersal carrion",
        "input": 1e-06,
        "export": 1e-06,
        "respiration": 0,
        "output": 1e-06,
        "storage": 0.01,
        "living": false
      }
    ]
  },
  "Gulf of Maine": {
    "gal": {
      "n": 31,
      "mnext": 333,
      "directed": true,
      "hyper": false,
      "loops": true,
      "multiple": false,
      "bipartite": false,
      "balanced": true
    },
    "mel": [
      {
        "inl": 2,
        "outl": 1,
        "atl": [
          0,
          243.4267
        ]
      },
      {
        "inl": 2,
        "outl": 31,
        "atl": [
          0,
          1337.7835
        ]
      },
      {
        "inl": 3,
        "outl": 1,
        "atl": [
          0,
          158.7027
        ]
      },
      {
        "inl": 3,
        "outl": 2,
        "atl": [
          0,
          388.0822
        ]
      },
      {
        "inl": 3,
        "outl": 3,
        "atl": [
          0,
          90.5121
        ]
      },
      {
        "inl": 3,
        "outl": 31,
        "atl": [
          0,
          358.2543
        ]
      },
      {
        "inl": 4,
        "outl": 1,
        "atl": [
          0,
          1124.8555
        ]
      },
      {
        "inl": 4,
        "outl": 3,
        "atl": [
          0,
          317.8323
        ]
      },
      {
        "inl": 4,
        "outl": 4,
        "atl": [
          0,
          121.2404
        ]
      },
      {
        "inl": 4,
        "outl": 31,
        "atl": [
          0,
          196.8829
        ]
      },
      {
        "inl": 5,
        "outl": 1,
        "atl": [
          0,
          1744.813
        ]
      },
      {
        "inl": 5,
        "outl": 3,
        "atl": [
          0,
          133.9872
        ]
      },
      {
        "inl": 5,
        "outl": 4,
        "atl": [
          0,
          681.2752
        ]
      },
      {
        "inl": 5,
        "outl": 5,
        "atl": [
          0,
          325.6329
        ]
      },
      {
        "inl": 5,
        "outl": 9,
        "atl": [
          0,
          5.2579
        ]
      },
      {
        "inl": 5,
        "outl": 11,
        "atl": [
          0,
          11.642
        ]
      },
      {
        "inl": 5,
        "outl": 31,
        "atl": [
          0,
          163.9779
        ]
      },
      {
        "inl": 6,
        "outl": 1,
        "atl": [
          0,
          102.9767
        ]
      },
      {
        "inl": 6,
        "outl": 2,
        "atl": [
          0,
          20.6777
        ]
      },
      {
        "inl": 6,
        "outl": 3,
        "atl": [
          0,
          44.6545
        ]
      },
      {
        "inl": 6,
        "outl": 4,
        "atl": [
          0,
          259.6186
        ]
      },
      {
        "inl": 6,
        "outl": 5,
        "atl": [
          0,
          394.6897
        ]
      },
      {
        "inl": 6,
        "outl": 6,
        "atl": [
          0,
          27.6445
        ]
      },
      {
        "inl": 6,
        "outl": 15,
        "atl": [
          0,
          6.705
        ]
      },
      {
        "inl": 6,
        "outl": 16,
        "atl": [
          0,
          8.7639
        ]
      },
      {
        "inl": 6,
        "outl": 17,
        "atl": [
          0,
          2.4598
        ]
      },
      {
        "inl": 6,
        "outl": 18,
        "atl": [
          0,
          1.4247
        ]
      },
      {
        "inl": 6,
        "outl": 19,
        "atl": [
          0,
          0.4817
        ]
      },
      {
        "inl": 6,
        "outl": 31,
        "atl": [
          0,
          114.6499
        ]
      },
      {
        "inl": 7,
        "outl": 1,
        "atl": [
          0,
          37.345
        ]
      },
      {
        "inl": 7,
        "outl": 4,
        "atl": [
          0,
          126.5271
        ]
      },
      {
        "inl": 7,
        "outl": 5,
        "atl": [
          0,
          70.1924
        ]
      },
      {
        "inl": 7,
        "outl": 7,
        "atl": [
          0,
          7.9712
        ]
      },
      {
        "inl": 7,
        "outl": 31,
        "atl": [
          0,
          36.3002
        ]
      },
      {
        "inl": 8,
        "outl": 1,
        "atl": [
          0,
          31.2601
        ]
      },
      {
        "inl": 8,
        "outl": 2,
        "atl": [
          0,
          67.6548
        ]
      },
      {
        "inl": 8,
        "outl": 7,
        "atl": [
          0,
          12.7324
        ]
      },
      {
        "inl": 8,
        "outl": 8,
        "atl": [
          0,
          23.7532
        ]
      },
      {
        "inl": 8,
        "outl": 9,
        "atl": [
          0,
          2.9765
        ]
      },
      {
        "inl": 8,
        "outl": 10,
        "atl": [
          0,
          1.6783
        ]
      },
      {
        "inl": 8,
        "outl": 11,
        "atl": [
          0,
          13.0579
        ]
      },
      {
        "inl": 8,
        "outl": 12,
        "atl": [
          0,
          0.5957
        ]
      },
      {
        "inl": 8,
        "outl": 13,
        "atl": [
          0,
          0.6627
        ]
      },
      {
        "inl": 8,
        "outl": 30,
        "atl": [
          0,
          0.8794
        ]
      },
      {
        "inl": 8,
        "outl": 31,
        "atl": [
          0,
          111.8405
        ]
      },
      {
        "inl": 9,
        "outl": 1,
        "atl": [
          0,
          12.2516
        ]
      },
      {
        "inl": 9,
        "outl": 2,
        "atl": [
          0,
          11.8672
        ]
      },
      {
        "inl": 9,
        "outl": 4,
        "atl": [
          0,
          1.1162
        ]
      },
      {
        "inl": 9,
        "outl": 5,
        "atl": [
          0,
          2.4269
        ]
      },
      {
        "inl": 9,
        "outl": 7,
        "atl": [
          0,
          4.537
        ]
      },
      {
        "inl": 9,
        "outl": 8,
        "atl": [
          0,
          11.4085
        ]
      },
      {
        "inl": 9,
        "outl": 9,
        "atl": [
          0,
          9.1341
        ]
      },
      {
        "inl": 9,
        "outl": 10,
        "atl": [
          0,
          12.6756
        ]
      },
      {
        "inl": 9,
        "outl": 11,
        "atl": [
          0,
          11.3905
        ]
      },
      {
        "inl": 9,
        "outl": 12,
        "atl": [
          0,
          1.0979
        ]
      },
      {
        "inl": 9,
        "outl": 13,
        "atl": [
          0,
          0.9335
        ]
      },
      {
        "inl": 9,
        "outl": 21,
        "atl": [
          0,
          0.3014
        ]
      },
      {
        "inl": 9,
        "outl": 22,
        "atl": [
          0,
          0.1434
        ]
      },
      {
        "inl": 9,
        "outl": 30,
        "atl": [
          0,
          0.4834
        ]
      },
      {
        "inl": 9,
        "outl": 31,
        "atl": [
          0,
          26.4294
        ]
      },
      {
        "inl": 10,
        "outl": 1,
        "atl": [
          0,
          90.2403
        ]
      },
      {
        "inl": 10,
        "outl": 2,
        "atl": [
          0,
          42.2127
        ]
      },
      {
        "inl": 10,
        "outl": 7,
        "atl": [
          0,
          7.2915
        ]
      },
      {
        "inl": 10,
        "outl": 10,
        "atl": [
          0,
          13.1932
        ]
      },
      {
        "inl": 10,
        "outl": 11,
        "atl": [
          0,
          12.1903
        ]
      },
      {
        "inl": 10,
        "outl": 12,
        "atl": [
          0,
          2.3622
        ]
      },
      {
        "inl": 10,
        "outl": 13,
        "atl": [
          0,
          0.3724
        ]
      },
      {
        "inl": 10,
        "outl": 30,
        "atl": [
          0,
          1.0695
        ]
      },
      {
        "inl": 10,
        "outl": 31,
        "atl": [
          0,
          74.0302
        ]
      },
      {
        "inl": 11,
        "outl": 1,
        "atl": [
          0,
          193.5985
        ]
      },
      {
        "inl": 11,
        "outl": 2,
        "atl": [
          0,
          172.5412
        ]
      },
      {
        "inl": 11,
        "outl": 7,
        "atl": [
          0,
          53.5436
        ]
      },
      {
        "inl": 11,
        "outl": 8,
        "atl": [
          0,
          54.5471
        ]
      },
      {
        "inl": 11,
        "outl": 9,
        "atl": [
          0,
          35.2824
        ]
      },
      {
        "inl": 11,
        "outl": 10,
        "atl": [
          0,
          107.8858
        ]
      },
      {
        "inl": 11,
        "outl": 11,
        "atl": [
          0,
          55.7286
        ]
      },
      {
        "inl": 11,
        "outl": 12,
        "atl": [
          0,
          4.3688
        ]
      },
      {
        "inl": 11,
        "outl": 13,
        "atl": [
          0,
          39.2888
        ]
      },
      {
        "inl": 11,
        "outl": 21,
        "atl": [
          0,
          3.4181
        ]
      },
      {
        "inl": 11,
        "outl": 22,
        "atl": [
          0,
          1.545
        ]
      },
      {
        "inl": 11,
        "outl": 23,
        "atl": [
          0,
          2.0111
        ]
      },
      {
        "inl": 11,
        "outl": 30,
        "atl": [
          0,
          4.7082
        ]
      },
      {
        "inl": 11,
        "outl": 31,
        "atl": [
          0,
          348.5928
        ]
      },
      {
        "inl": 12,
        "outl": 1,
        "atl": [
          0,
          15.1552
        ]
      },
      {
        "inl": 12,
        "outl": 2,
        "atl": [
          0,
          4.7194
        ]
      },
      {
        "inl": 12,
        "outl": 31,
        "atl": [
          0,
          4.9181
        ]
      },
      {
        "inl": 13,
        "outl": 2,
        "atl": [
          0,
          9.8901
        ]
      },
      {
        "inl": 13,
        "outl": 8,
        "atl": [
          0,
          5.3821
        ]
      },
      {
        "inl": 13,
        "outl": 9,
        "atl": [
          0,
          4.1057
        ]
      },
      {
        "inl": 13,
        "outl": 10,
        "atl": [
          0,
          12.6311
        ]
      },
      {
        "inl": 13,
        "outl": 11,
        "atl": [
          0,
          16.0988
        ]
      },
      {
        "inl": 13,
        "outl": 12,
        "atl": [
          0,
          2.4707
        ]
      },
      {
        "inl": 13,
        "outl": 13,
        "atl": [
          0,
          9.7777
        ]
      },
      {
        "inl": 13,
        "outl": 21,
        "atl": [
          0,
          0.4155
        ]
      },
      {
        "inl": 13,
        "outl": 22,
        "atl": [
          0,
          0.2225
        ]
      },
      {
        "inl": 13,
        "outl": 23,
        "atl": [
          0,
          0.2662
        ]
      },
      {
        "inl": 13,
        "outl": 30,
        "atl": [
          0,
          2.1072
        ]
      },
      {
        "inl": 13,
        "outl": 31,
        "atl": [
          0,
          10.2253
        ]
      },
      {
        "inl": 14,
        "outl": 1,
        "atl": [
          0,
          0.2007
        ]
      },
      {
        "inl": 14,
        "outl": 2,
        "atl": [
          0,
          1.126
        ]
      },
      {
        "inl": 14,
        "outl": 7,
        "atl": [
          0,
          0.3715
        ]
      },
      {
        "inl": 14,
        "outl": 9,
        "atl": [
          0,
          0.144
        ]
      },
      {
        "inl": 14,
        "outl": 11,
        "atl": [
          0,
          0.256
        ]
      },
      {
        "inl": 14,
        "outl": 14,
        "atl": [
          0,
          0.0491
        ]
      },
      {
        "inl": 14,
        "outl": 30,
        "atl": [
          0,
          0.1509
        ]
      },
      {
        "inl": 14,
        "outl": 31,
        "atl": [
          0,
          1.1602
        ]
      },
      {
        "inl": 15,
        "outl": 1,
        "atl": [
          0,
          0.9318
        ]
      },
      {
        "inl": 15,
        "outl": 4,
        "atl": [
          0,
          5.6403
        ]
      },
      {
        "inl": 15,
        "outl": 5,
        "atl": [
          0,
          3.773
        ]
      },
      {
        "inl": 15,
        "outl": 7,
        "atl": [
          0,
          0.9537
        ]
      },
      {
        "inl": 15,
        "outl": 8,
        "atl": [
          0,
          0.6404
        ]
      },
      {
        "inl": 15,
        "outl": 9,
        "atl": [
          0,
          0.5811
        ]
      },
      {
        "inl": 15,
        "outl": 10,
        "atl": [
          0,
          0.477
        ]
      },
      {
        "inl": 15,
        "outl": 11,
        "atl": [
          0,
          0.644
        ]
      },
      {
        "inl": 15,
        "outl": 15,
        "atl": [
          0,
          0.9158
        ]
      },
      {
        "inl": 15,
        "outl": 31,
        "atl": [
          0,
          0.9042
        ]
      },
      {
        "inl": 16,
        "outl": 1,
        "atl": [
          0,
          0.2567
        ]
      },
      {
        "inl": 16,
        "outl": 4,
        "atl": [
          0,
          2.4225
        ]
      },
      {
        "inl": 16,
        "outl": 5,
        "atl": [
          0,
          9.6452
        ]
      },
      {
        "inl": 16,
        "outl": 6,
        "atl": [
          0,
          0.5033
        ]
      },
      {
        "inl": 16,
        "outl": 7,
        "atl": [
          0,
          4.6159
        ]
      },
      {
        "inl": 16,
        "outl": 8,
        "atl": [
          0,
          0.2379
        ]
      },
      {
        "inl": 16,
        "outl": 9,
        "atl": [
          0,
          1.1325
        ]
      },
      {
        "inl": 16,
        "outl": 10,
        "atl": [
          0,
          0.1907
        ]
      },
      {
        "inl": 16,
        "outl": 11,
        "atl": [
          0,
          0.2372
        ]
      },
      {
        "inl": 16,
        "outl": 15,
        "atl": [
          0,
          2.1049
        ]
      },
      {
        "inl": 16,
        "outl": 21,
        "atl": [
          0,
          0.033
        ]
      },
      {
        "inl": 16,
        "outl": 22,
        "atl": [
          0,
          0.0311
        ]
      },
      {
        "inl": 16,
        "outl": 23,
        "atl": [
          0,
          0.0366
        ]
      },
      {
        "inl": 17,
        "outl": 1,
        "atl": [
          0,
          0.7608
        ]
      },
      {
        "inl": 17,
        "outl": 4,
        "atl": [
          0,
          0.4901
        ]
      },
      {
        "inl": 17,
        "outl": 5,
        "atl": [
          0,
          3.0076
        ]
      },
      {
        "inl": 17,
        "outl": 6,
        "atl": [
          0,
          0.1545
        ]
      },
      {
        "inl": 17,
        "outl": 7,
        "atl": [
          0,
          0.1872
        ]
      },
      {
        "inl": 17,
        "outl": 9,
        "atl": [
          0,
          0.0069
        ]
      },
      {
        "inl": 17,
        "outl": 10,
        "atl": [
          0,
          0.007
        ]
      },
      {
        "inl": 17,
        "outl": 11,
        "atl": [
          0,
          0.0134
        ]
      },
      {
        "inl": 17,
        "outl": 15,
        "atl": [
          0,
          0.0283
        ]
      },
      {
        "inl": 18,
        "outl": 5,
        "atl": [
          0,
          0.2566
        ]
      },
      {
        "inl": 18,
        "outl": 7,
        "atl": [
          0,
          1.2661
        ]
      },
      {
        "inl": 18,
        "outl": 9,
        "atl": [
          0,
          0.3147
        ]
      },
      {
        "inl": 18,
        "outl": 11,
        "atl": [
          0,
          0.0412
        ]
      },
      {
        "inl": 18,
        "outl": 14,
        "atl": [
          0,
          0.1859
        ]
      },
      {
        "inl": 18,
        "outl": 15,
        "atl": [
          0,
          0.4059
        ]
      },
      {
        "inl": 18,
        "outl": 16,
        "atl": [
          0,
          0.0361
        ]
      },
      {
        "inl": 18,
        "outl": 17,
        "atl": [
          0,
          0.0396
        ]
      },
      {
        "inl": 18,
        "outl": 18,
        "atl": [
          0,
          0.1508
        ]
      },
      {
        "inl": 18,
        "outl": 19,
        "atl": [
          0,
          0.0048
        ]
      },
      {
        "inl": 19,
        "outl": 1,
        "atl": [
          0,
          0.0142
        ]
      },
      {
        "inl": 19,
        "outl": 4,
        "atl": [
          0,
          0.098
        ]
      },
      {
        "inl": 19,
        "outl": 5,
        "atl": [
          0,
          1.116
        ]
      },
      {
        "inl": 19,
        "outl": 7,
        "atl": [
          0,
          0.0239
        ]
      },
      {
        "inl": 19,
        "outl": 8,
        "atl": [
          0,
          0.0037
        ]
      },
      {
        "inl": 19,
        "outl": 9,
        "atl": [
          0,
          0.0063
        ]
      },
      {
        "inl": 19,
        "outl": 15,
        "atl": [
          0,
          0.0097
        ]
      },
      {
        "inl": 20,
        "outl": 9,
        "atl": [
          0,
          0.001
        ]
      },
      {
        "inl": 20,
        "outl": 11,
        "atl": [
          0,
          0.0012
        ]
      },
      {
        "inl": 20,
        "outl": 13,
        "atl": [
          0,
          0.0179
        ]
      },
      {
        "inl": 20,
        "outl": 14,
        "atl": [
          0,
          0.0024
        ]
      },
      {
        "inl": 20,
        "outl": 15,
        "atl": [
          0,
          0.0012
        ]
      },
      {
        "inl": 20,
        "outl": 16,
        "atl": [
          0,
          0.0334
        ]
      },
      {
        "inl": 20,
        "outl": 17,
        "atl": [
          0,
          0.0034
        ]
      },
      {
        "inl": 20,
        "outl": 18,
        "atl": [
          0,
          0.0032
        ]
      },
      {
        "inl": 20,
        "outl": 19,
        "atl": [
          0,
          0.0021
        ]
      },
      {
        "inl": 20,
        "outl": 20,
        "atl": [
          0,
          0.0001
        ]
      },
      {
        "inl": 20,
        "outl": 21,
        "atl": [
          0,
          0.01
        ]
      },
      {
        "inl": 20,
        "outl": 22,
        "atl": [
          0,
          0.0047
        ]
      },
      {
        "inl": 20,
        "outl": 23,
        "atl": [
          0,
          0.0109
        ]
      },
      {
        "inl": 21,
        "outl": 7,
        "atl": [
          0,
          0.5296
        ]
      },
      {
        "inl": 21,
        "outl": 8,
        "atl": [
          0,
          1.2619
        ]
      },
      {
        "inl": 21,
        "outl": 9,
        "atl": [
          0,
          1.2999
        ]
      },
      {
        "inl": 21,
        "outl": 10,
        "atl": [
          0,
          0.887
        ]
      },
      {
        "inl": 21,
        "outl": 11,
        "atl": [
          0,
          1.5722
        ]
      },
      {
        "inl": 21,
        "outl": 12,
        "atl": [
          0,
          0.4265
        ]
      },
      {
        "inl": 21,
        "outl": 13,
        "atl": [
          0,
          0.7416
        ]
      },
      {
        "inl": 21,
        "outl": 14,
        "atl": [
          0,
          0.1758
        ]
      },
      {
        "inl": 21,
        "outl": 16,
        "atl": [
          0,
          0.468
        ]
      },
      {
        "inl": 21,
        "outl": 17,
        "atl": [
          0,
          0.0159
        ]
      },
      {
        "inl": 21,
        "outl": 18,
        "atl": [
          0,
          0.0296
        ]
      },
      {
        "inl": 21,
        "outl": 21,
        "atl": [
          0,
          0.2583
        ]
      },
      {
        "inl": 21,
        "outl": 22,
        "atl": [
          0,
          0.0399
        ]
      },
      {
        "inl": 21,
        "outl": 23,
        "atl": [
          0,
          0.0305
        ]
      },
      {
        "inl": 21,
        "outl": 30,
        "atl": [
          0,
          0.0902
        ]
      },
      {
        "inl": 21,
        "outl": 31,
        "atl": [
          0,
          0.1075
        ]
      },
      {
        "inl": 22,
        "outl": 6,
        "atl": [
          0,
          0.0412
        ]
      },
      {
        "inl": 22,
        "outl": 7,
        "atl": [
          0,
          0.118
        ]
      },
      {
        "inl": 22,
        "outl": 8,
        "atl": [
          0,
          0.5917
        ]
      },
      {
        "inl": 22,
        "outl": 9,
        "atl": [
          0,
          0.51
        ]
      },
      {
        "inl": 22,
        "outl": 10,
        "atl": [
          0,
          0.5216
        ]
      },
      {
        "inl": 22,
        "outl": 11,
        "atl": [
          0,
          0.389
        ]
      },
      {
        "inl": 22,
        "outl": 12,
        "atl": [
          0,
          0.1373
        ]
      },
      {
        "inl": 22,
        "outl": 13,
        "atl": [
          0,
          0.3718
        ]
      },
      {
        "inl": 22,
        "outl": 14,
        "atl": [
          0,
          0.0132
        ]
      },
      {
        "inl": 22,
        "outl": 15,
        "atl": [
          0,
          0.0394
        ]
      },
      {
        "inl": 22,
        "outl": 16,
        "atl": [
          0,
          0.1825
        ]
      },
      {
        "inl": 22,
        "outl": 17,
        "atl": [
          0,
          0.0064
        ]
      },
      {
        "inl": 22,
        "outl": 18,
        "atl": [
          0,
          0.0061
        ]
      },
      {
        "inl": 22,
        "outl": 21,
        "atl": [
          0,
          0.0372
        ]
      },
      {
        "inl": 22,
        "outl": 22,
        "atl": [
          0,
          0.0275
        ]
      },
      {
        "inl": 22,
        "outl": 23,
        "atl": [
          0,
          0.0185
        ]
      },
      {
        "inl": 22,
        "outl": 30,
        "atl": [
          0,
          0.0741
        ]
      },
      {
        "inl": 22,
        "outl": 31,
        "atl": [
          0,
          0.0406
        ]
      },
      {
        "inl": 23,
        "outl": 7,
        "atl": [
          0,
          0.2569
        ]
      },
      {
        "inl": 23,
        "outl": 8,
        "atl": [
          0,
          0.1287
        ]
      },
      {
        "inl": 23,
        "outl": 9,
        "atl": [
          0,
          0.0961
        ]
      },
      {
        "inl": 23,
        "outl": 10,
        "atl": [
          0,
          0.2949
        ]
      },
      {
        "inl": 23,
        "outl": 11,
        "atl": [
          0,
          1.2805
        ]
      },
      {
        "inl": 23,
        "outl": 12,
        "atl": [
          0,
          0.1201
        ]
      },
      {
        "inl": 23,
        "outl": 13,
        "atl": [
          0,
          0.2141
        ]
      },
      {
        "inl": 23,
        "outl": 14,
        "atl": [
          0,
          1.6832
        ]
      },
      {
        "inl": 23,
        "outl": 15,
        "atl": [
          0,
          0.1136
        ]
      },
      {
        "inl": 23,
        "outl": 16,
        "atl": [
          0,
          2.591
        ]
      },
      {
        "inl": 23,
        "outl": 17,
        "atl": [
          0,
          0.5547
        ]
      },
      {
        "inl": 23,
        "outl": 18,
        "atl": [
          0,
          0.4875
        ]
      },
      {
        "inl": 23,
        "outl": 19,
        "atl": [
          0,
          0.0174
        ]
      },
      {
        "inl": 23,
        "outl": 21,
        "atl": [
          0,
          0.0924
        ]
      },
      {
        "inl": 23,
        "outl": 22,
        "atl": [
          0,
          0.0313
        ]
      },
      {
        "inl": 23,
        "outl": 23,
        "atl": [
          0,
          2.0592
        ]
      },
      {
        "inl": 24,
        "outl": 5,
        "atl": [
          0,
          0.0004
        ]
      },
      {
        "inl": 24,
        "outl": 9,
        "atl": [
          0,
          0.0001
        ]
      },
      {
        "inl": 24,
        "outl": 11,
        "atl": [
          0,
          0.0001
        ]
      },
      {
        "inl": 24,
        "outl": 16,
        "atl": [
          0,
          0.0016
        ]
      },
      {
        "inl": 24,
        "outl": 17,
        "atl": [
          0,
          0.0004
        ]
      },
      {
        "inl": 24,
        "outl": 18,
        "atl": [
          0,
          0.001
        ]
      },
      {
        "inl": 24,
        "outl": 19,
        "atl": [
          0,
          0.0001
        ]
      },
      {
        "inl": 24,
        "outl": 20,
        "atl": [
          0,
          0.0008
        ]
      },
      {
        "inl": 24,
        "outl": 21,
        "atl": [
          0,
          0.0003
        ]
      },
      {
        "inl": 24,
        "outl": 22,
        "atl": [
          0,
          0.0005
        ]
      },
      {
        "inl": 24,
        "outl": 23,
        "atl": [
          0,
          0.0005
        ]
      },
      {
        "inl": 24,
        "outl": 24,
        "atl": [
          0,
          0.0002
        ]
      },
      {
        "inl": 24,
        "outl": 25,
        "atl": [
          0,
          0.0001
        ]
      },
      {
        "inl": 24,
        "outl": 26,
        "atl": [
          0,
          0.0002
        ]
      },
      {
        "inl": 24,
        "outl": 27,
        "atl": [
          0,
          0.0001
        ]
      },
      {
        "inl": 24,
        "outl": 28,
        "atl": [
          0,
          0.0002
        ]
      },
      {
        "inl": 24,
        "outl": 29,
        "atl": [
          0,
          0.0003
        ]
      },
      {
        "inl": 24,
        "outl": 31,
        "atl": [
          0,
          0.0006
        ]
      },
      {
        "inl": 25,
        "outl": 6,
        "atl": [
          0,
          0.0056
        ]
      },
      {
        "inl": 25,
        "outl": 16,
        "atl": [
          0,
          0.0062
        ]
      },
      {
        "inl": 25,
        "outl": 17,
        "atl": [
          0,
          0.0322
        ]
      },
      {
        "inl": 25,
        "outl": 18,
        "atl": [
          0,
          0.0024
        ]
      },
      {
        "inl": 26,
        "outl": 7,
        "atl": [
          0,
          0.046
        ]
      },
      {
        "inl": 26,
        "outl": 16,
        "atl": [
          0,
          0.1866
        ]
      },
      {
        "inl": 26,
        "outl": 17,
        "atl": [
          0,
          0.0652
        ]
      },
      {
        "inl": 26,
        "outl": 19,
        "atl": [
          0,
          0.0391
        ]
      },
      {
        "inl": 26,
        "outl": 20,
        "atl": [
          0,
          0.0004
        ]
      },
      {
        "inl": 26,
        "outl": 21,
        "atl": [
          0,
          0.0258
        ]
      },
      {
        "inl": 26,
        "outl": 22,
        "atl": [
          0,
          0.023
        ]
      },
      {
        "inl": 26,
        "outl": 23,
        "atl": [
          0,
          0.0311
        ]
      },
      {
        "inl": 27,
        "outl": 4,
        "atl": [
          0,
          0.1304
        ]
      },
      {
        "inl": 27,
        "outl": 5,
        "atl": [
          0,
          1.3888
        ]
      },
      {
        "inl": 27,
        "outl": 7,
        "atl": [
          0,
          0.7475
        ]
      },
      {
        "inl": 27,
        "outl": 9,
        "atl": [
          0,
          0.0927
        ]
      },
      {
        "inl": 27,
        "outl": 10,
        "atl": [
          0,
          0.0195
        ]
      },
      {
        "inl": 27,
        "outl": 11,
        "atl": [
          0,
          0.0632
        ]
      },
      {
        "inl": 27,
        "outl": 13,
        "atl": [
          0,
          0.0124
        ]
      },
      {
        "inl": 27,
        "outl": 16,
        "atl": [
          0,
          0.1002
        ]
      },
      {
        "inl": 27,
        "outl": 17,
        "atl": [
          0,
          0.0109
        ]
      },
      {
        "inl": 27,
        "outl": 18,
        "atl": [
          0,
          0.0159
        ]
      },
      {
        "inl": 27,
        "outl": 19,
        "atl": [
          0,
          0.0044
        ]
      },
      {
        "inl": 27,
        "outl": 31,
        "atl": [
          0,
          0.0375
        ]
      },
      {
        "inl": 28,
        "outl": 7,
        "atl": [
          0,
          0.0137
        ]
      },
      {
        "inl": 28,
        "outl": 16,
        "atl": [
          0,
          0.1291
        ]
      },
      {
        "inl": 28,
        "outl": 17,
        "atl": [
          0,
          0.0725
        ]
      },
      {
        "inl": 28,
        "outl": 18,
        "atl": [
          0,
          0.0775
        ]
      },
      {
        "inl": 28,
        "outl": 19,
        "atl": [
          0,
          0.0141
        ]
      },
      {
        "inl": 28,
        "outl": 20,
        "atl": [
          0,
          0.0003
        ]
      },
      {
        "inl": 28,
        "outl": 22,
        "atl": [
          0,
          0.0168
        ]
      },
      {
        "inl": 28,
        "outl": 23,
        "atl": [
          0,
          0.0229
        ]
      },
      {
        "inl": 28,
        "outl": 28,
        "atl": [
          0,
          0.0011
        ]
      },
      {
        "inl": 29,
        "outl": 5,
        "atl": [
          0,
          0.0014
        ]
      },
      {
        "inl": 29,
        "outl": 7,
        "atl": [
          0,
          0.0051
        ]
      },
      {
        "inl": 29,
        "outl": 14,
        "atl": [
          0,
          0.0023
        ]
      },
      {
        "inl": 29,
        "outl": 16,
        "atl": [
          0,
          0.0076
        ]
      },
      {
        "inl": 29,
        "outl": 17,
        "atl": [
          0,
          0.0068
        ]
      },
      {
        "inl": 29,
        "outl": 18,
        "atl": [
          0,
          0.0014
        ]
      },
      {
        "inl": 29,
        "outl": 19,
        "atl": [
          0,
          0.0009
        ]
      },
      {
        "inl": 29,
        "outl": 20,
        "atl": [
          0,
          0
        ]
      },
      {
        "inl": 29,
        "outl": 22,
        "atl": [
          0,
          0.0008
        ]
      },
      {
        "inl": 29,
        "outl": 23,
        "atl": [
          0,
          0.0007
        ]
      },
      {
        "inl": 29,
        "outl": 30,
        "atl": [
          0,
          0.0026
        ]
      },
      {
        "inl": 30,
        "outl": 6,
        "atl": [
          0,
          0
        ]
      },
      {
        "inl": 30,
        "outl": 8,
        "atl": [
          0,
          0.0031
        ]
      },
      {
        "inl": 30,
        "outl": 9,
        "atl": [
          0,
          0.0004
        ]
      },
      {
        "inl": 30,
        "outl": 10,
        "atl": [
          0,
          0.0038
        ]
      },
      {
        "inl": 30,
        "outl": 11,
        "atl": [
          0,
          0.0165
        ]
      },
      {
        "inl": 30,
        "outl": 12,
        "atl": [
          0,
          0.6664
        ]
      },
      {
        "inl": 30,
        "outl": 13,
        "atl": [
          0,
          2.2786
        ]
      },
      {
        "inl": 30,
        "outl": 14,
        "atl": [
          0,
          0.4471
        ]
      },
      {
        "inl": 30,
        "outl": 15,
        "atl": [
          0,
          6.0821e-08
        ]
      },
      {
        "inl": 30,
        "outl": 16,
        "atl": [
          0,
          2.871
        ]
      },
      {
        "inl": 30,
        "outl": 17,
        "atl": [
          0,
          0.0035
        ]
      },
      {
        "inl": 30,
        "outl": 18,
        "atl": [
          0,
          0.0118
        ]
      },
      {
        "inl": 30,
        "outl": 19,
        "atl": [
          0,
          0.3418
        ]
      },
      {
        "inl": 30,
        "outl": 20,
        "atl": [
          0,
          0.0587
        ]
      },
      {
        "inl": 30,
        "outl": 21,
        "atl": [
          0,
          0.8401
        ]
      },
      {
        "inl": 30,
        "outl": 22,
        "atl": [
          0,
          0.0425
        ]
      },
      {
        "inl": 30,
        "outl": 23,
        "atl": [
          0,
          1.9278
        ]
      },
      {
        "inl": 30,
        "outl": 24,
        "atl": [
          0,
          0.0015
        ]
      },
      {
        "inl": 30,
        "outl": 25,
        "atl": [
          0,
          0.0122
        ]
      },
      {
        "inl": 30,
        "outl": 26,
        "atl": [
          0,
          0.0248
        ]
      },
      {
        "inl": 30,
        "outl": 27,
        "atl": [
          0,
          0.0094
        ]
      },
      {
        "inl": 30,
        "outl": 28,
        "atl": [
          0,
          0.003
        ]
      },
      {
        "inl": 30,
        "outl": 29,
        "atl": [
          0,
          0.0013
        ]
      },
      {
        "inl": 31,
        "outl": 1,
        "atl": [
          0,
          534.6357
        ]
      },
      {
        "inl": 31,
        "outl": 2,
        "atl": [
          0,
          257.0484
        ]
      },
      {
        "inl": 31,
        "outl": 3,
        "atl": [
          0,
          68.111
        ]
      },
      {
        "inl": 31,
        "outl": 4,
        "atl": [
          0,
          148.4641
        ]
      },
      {
        "inl": 31,
        "outl": 5,
        "atl": [
          0,
          648.1924
        ]
      },
      {
        "inl": 31,
        "outl": 6,
        "atl": [
          0,
          276.6185
        ]
      },
      {
        "inl": 31,
        "outl": 7,
        "atl": [
          0,
          69.7631
        ]
      },
      {
        "inl": 31,
        "outl": 8,
        "atl": [
          0,
          109.5856
        ]
      },
      {
        "inl": 31,
        "outl": 9,
        "atl": [
          0,
          11.9506
        ]
      },
      {
        "inl": 31,
        "outl": 10,
        "atl": [
          0,
          23.8857
        ]
      },
      {
        "inl": 31,
        "outl": 11,
        "atl": [
          0,
          616.2187
        ]
      },
      {
        "inl": 31,
        "outl": 12,
        "atl": [
          0,
          7.8074
        ]
      },
      {
        "inl": 31,
        "outl": 13,
        "atl": [
          0,
          8.486
        ]
      },
      {
        "inl": 31,
        "outl": 14,
        "atl": [
          0,
          0.382
        ]
      },
      {
        "inl": 31,
        "outl": 15,
        "atl": [
          0,
          1.2991
        ]
      },
      {
        "inl": 31,
        "outl": 16,
        "atl": [
          0,
          0.921
        ]
      },
      {
        "inl": 31,
        "outl": 17,
        "atl": [
          0,
          0.5225
        ]
      },
      {
        "inl": 31,
        "outl": 18,
        "atl": [
          0,
          0.0332
        ]
      },
      {
        "inl": 31,
        "outl": 19,
        "atl": [
          0,
          0.0138
        ]
      },
      {
        "inl": 31,
        "outl": 20,
        "atl": [
          0,
          0.002
        ]
      },
      {
        "inl": 31,
        "outl": 21,
        "atl": [
          0,
          0.3623
        ]
      },
      {
        "inl": 31,
        "outl": 22,
        "atl": [
          0,
          0.0441
        ]
      },
      {
        "inl": 31,
        "outl": 23,
        "atl": [
          0,
          0.7183
        ]
      },
      {
        "inl": 31,
        "outl": 24,
        "atl": [
          0,
          0.0014
        ]
      },
      {
        "inl": 31,
        "outl": 25,
        "atl": [
          0,
          0.0083
        ]
      },
      {
        "inl": 31,
        "outl": 26,
        "atl": [
          0,
          0.1272
        ]
      },
      {
        "inl": 31,
        "outl": 27,
        "atl": [
          0,
          0.814
        ]
      },
      {
        "inl": 31,
        "outl": 28,
        "atl": [
          0,
          0.1122
        ]
      },
      {
        "inl": 31,
        "outl": 29,
        "atl": [
          0,
          0.0071
        ]
      }
    ],
    "val": [
      {
        "na": false,
        "vertex.names": "Phytoplankton Primary",
        "input": 5053.6219,
        "export": 0,
        "respiration": 762.1967,
        "output": 762.1967,
        "storage": 23.3421,
        "living": true
      },
      {
        "na": false,
        "vertex.names": "Bacteria",
        "input": 0,
        "export": 0,
        "respiration": 605.3904,
        "output": 605.3904,
        "storage": 3.8811,
        "living": true
      },
      {
        "na": false,
        "vertex.names": "Microzooplankton",
        "input": 0,
        "export": 0,
        "respiration": 340.4542,
        "output": 340.4542,
        "storage": 3.7339,
        "living": true
      },
      {
        "na": false,
        "vertex.names": "Small Copepods",
        "input": 0,
        "export": 0,
        "respiration": 413.7883,
        "output": 413.7883,
        "storage": 11.86,
        "living": true
      },
      {
        "na": false,
        "vertex.names": "Large Copepods",
        "input": 0,
        "export": 0,
        "respiration": 1606.2629,
        "output": 1606.2629,
        "storage": 28.9175,
        "living": true
      },
      {
        "na": false,
        "vertex.names": "Gelatinous Zooplankton",
        "input": 0,
        "export": 0,
        "respiration": 679.7792,
        "output": 679.7792,
        "storage": 8.9967,
        "living": true
      },
      {
        "na": false,
        "vertex.names": "Micronekton",
        "input": 0,
        "export": 0,
        "respiration": 113.3621,
        "output": 113.3621,
        "storage": 7.5298,
        "living": true
      },
      {
        "na": false,
        "vertex.names": "Macrobenthos- polychaete",
        "input": 0,
        "export": 0,
        "respiration": 59.5474,
        "output": 59.5474,
        "storage": 14.3797,
        "living": true
      },
      {
        "na": false,
        "vertex.names": "Macrobenthos- crustacea",
        "input": 0,
        "export": 0,
        "respiration": 33.3036,
        "output": 33.3036,
        "storage": 4.1581,
        "living": true
      },
      {
        "na": false,
        "vertex.names": "Macrobenthos- molluscs",
        "input": 0,
        "export": 0,
        "respiration": 68.6109,
        "output": 68.6109,
        "storage": 14.1716,
        "living": true
      },
      {
        "na": false,
        "vertex.names": "Macrobenthos- other",
        "input": 0,
        "export": 0,
        "respiration": 336.2186,
        "output": 336.2186,
        "storage": 61.8827,
        "living": true
      },
      {
        "na": false,
        "vertex.names": "Megabenthos- filterers",
        "input": 0,
        "export": 0.0648,
        "respiration": 4.6747,
        "output": 4.7395,
        "storage": 2.139,
        "living": true
      },
      {
        "na": false,
        "vertex.names": "Megabenthos- other",
        "input": 0,
        "export": 0.189,
        "respiration": 10.2465,
        "output": 10.4355,
        "storage": 5.0724,
        "living": true
      },
      {
        "na": false,
        "vertex.names": "Shrimp et al.",
        "input": 0,
        "export": 0.0426,
        "respiration": 0.4749,
        "output": 0.5175,
        "storage": 0.3624,
        "living": true
      },
      {
        "na": false,
        "vertex.names": "Larval-Juv Fish- all",
        "input": 0,
        "export": 0,
        "respiration": 3.8385,
        "output": 3.8385,
        "storage": 0.3081,
        "living": true
      },
      {
        "na": false,
        "vertex.names": "Small Pelagics- commer",
        "input": 0,
        "export": 0.4679,
        "respiration": 4.6813,
        "output": 5.1492,
        "storage": 9.3411,
        "living": true
      },
      {
        "na": false,
        "vertex.names": "Small Pelagics- other",
        "input": 0,
        "export": 8.4428e-06,
        "respiration": 0.8617,
        "output": 0.8618,
        "storage": 1.9525,
        "living": true
      },
      {
        "na": false,
        "vertex.names": "Small Pelagics- squid",
        "input": 0,
        "export": 0.0064,
        "respiration": 0.4502,
        "output": 0.4565,
        "storage": 0.9008,
        "living": true
      },
      {
        "na": false,
        "vertex.names": "Small Pelagics- anadro",
        "input": 0,
        "export": 0.0026,
        "respiration": 0.3491,
        "output": 0.3517,
        "storage": 0.5435,
        "living": true
      },
      {
        "na": false,
        "vertex.names": "Medium Pelagics- (piscivores)",
        "input": 0,
        "export": 0.0046,
        "respiration": 0.0247,
        "output": 0.0293,
        "storage": 0.041,
        "living": true
      },
      {
        "na": false,
        "vertex.names": "Demersals- benthivores",
        "input": 0,
        "export": 0.0638,
        "respiration": 2.0763,
        "output": 2.1401,
        "storage": 11.019,
        "living": true
      },
      {
        "na": false,
        "vertex.names": "Demersals- omnivores",
        "input": 0,
        "export": 0.0029,
        "respiration": 0.9501,
        "output": 0.953,
        "storage": 3.439,
        "living": true
      },
      {
        "na": false,
        "vertex.names": "Demersals- piscivores",
        "input": 0,
        "export": 0.1604,
        "respiration": 2.7272,
        "output": 2.8876,
        "storage": 8.2235,
        "living": true
      },
      {
        "na": false,
        "vertex.names": "Sharks- pelagics",
        "input": 0,
        "export": 0.0001,
        "respiration": 0.0042,
        "output": 0.0043,
        "storage": 0.0076,
        "living": true
      },
      {
        "na": false,
        "vertex.names": "Highly Migratory Species",
        "input": 0,
        "export": 0.0011,
        "respiration": 0.0247,
        "output": 0.0258,
        "storage": 0.0124,
        "living": true
      },
      {
        "na": false,
        "vertex.names": "Pinnipeds",
        "input": 0,
        "export": 0,
        "respiration": 0.2649,
        "output": 0.2649,
        "storage": 0.0456,
        "living": true
      },
      {
        "na": false,
        "vertex.names": "Baleen Whales",
        "input": 0,
        "export": 0.0002,
        "respiration": 1.7997,
        "output": 1.7999,
        "storage": 0.6634,
        "living": true
      },
      {
        "na": false,
        "vertex.names": "Odontocetes",
        "input": 0,
        "export": 0,
        "respiration": 0.2316,
        "output": 0.2316,
        "storage": 0.0215,
        "living": true
      },
      {
        "na": false,
        "vertex.names": "Sea Birds",
        "input": 0,
        "export": 0,
        "respiration": 0.0211,
        "output": 0.0211,
        "storage": 0.003,
        "living": true
      },
      {
        "na": false,
        "vertex.names": "Discards",
        "input": 0,
        "export": 0,
        "respiration": 0,
        "output": 0,
        "storage": 9.4789,
        "living": false
      },
      {
        "na": false,
        "vertex.names": "Detritus- POC",
        "input": 0,
        "export": 0,
        "respiration": 0,
        "output": 0,
        "storage": 85.1647,
        "living": false
      }
    ]
  },
  "Georges Bank": {
    "gal": {
      "n": 31,
      "mnext": 341,
      "directed": true,
      "hyper": false,
      "loops": true,
      "multiple": false,
      "bipartite": false,
      "balanced": true
    },
    "mel": [
      {
        "inl": 2,
        "outl": 1,
        "atl": [
          0,
          268.7197
        ]
      },
      {
        "inl": 2,
        "outl": 31,
        "atl": [
          0,
          1490.4731
        ]
      },
      {
        "inl": 3,
        "outl": 1,
        "atl": [
          0,
          156.2074
        ]
      },
      {
        "inl": 3,
        "outl": 2,
        "atl": [
          0,
          374.5732
        ]
      },
      {
        "inl": 3,
        "outl": 3,
        "atl": [
          0,
          88.8307
        ]
      },
      {
        "inl": 3,
        "outl": 31,
        "atl": [
          0,
          354.7637
        ]
      },
      {
        "inl": 4,
        "outl": 1,
        "atl": [
          0,
          1082.2644
        ]
      },
      {
        "inl": 4,
        "outl": 3,
        "atl": [
          0,
          302.9477
        ]
      },
      {
        "inl": 4,
        "outl": 4,
        "atl": [
          0,
          118.0399
        ]
      },
      {
        "inl": 4,
        "outl": 31,
        "atl": [
          0,
          190.0537
        ]
      },
      {
        "inl": 5,
        "outl": 1,
        "atl": [
          0,
          827.9518
        ]
      },
      {
        "inl": 5,
        "outl": 3,
        "atl": [
          0,
          74.2609
        ]
      },
      {
        "inl": 5,
        "outl": 4,
        "atl": [
          0,
          402.0357
        ]
      },
      {
        "inl": 5,
        "outl": 5,
        "atl": [
          0,
          164.7417
        ]
      },
      {
        "inl": 5,
        "outl": 6,
        "atl": [
          0,
          81.9042
        ]
      },
      {
        "inl": 5,
        "outl": 10,
        "atl": [
          0,
          4.1159
        ]
      },
      {
        "inl": 5,
        "outl": 12,
        "atl": [
          0,
          6.048
        ]
      },
      {
        "inl": 5,
        "outl": 31,
        "atl": [
          0,
          87.5319
        ]
      },
      {
        "inl": 6,
        "outl": 1,
        "atl": [
          0,
          70.915
        ]
      },
      {
        "inl": 6,
        "outl": 2,
        "atl": [
          0,
          14.393
        ]
      },
      {
        "inl": 6,
        "outl": 3,
        "atl": [
          0,
          33.5318
        ]
      },
      {
        "inl": 6,
        "outl": 4,
        "atl": [
          0,
          213.2719
        ]
      },
      {
        "inl": 6,
        "outl": 5,
        "atl": [
          0,
          261.169
        ]
      },
      {
        "inl": 6,
        "outl": 6,
        "atl": [
          0,
          15.6691
        ]
      },
      {
        "inl": 6,
        "outl": 16,
        "atl": [
          0,
          6.0649
        ]
      },
      {
        "inl": 6,
        "outl": 17,
        "atl": [
          0,
          8.8908
        ]
      },
      {
        "inl": 6,
        "outl": 18,
        "atl": [
          0,
          2.0596
        ]
      },
      {
        "inl": 6,
        "outl": 19,
        "atl": [
          0,
          1.5379
        ]
      },
      {
        "inl": 6,
        "outl": 20,
        "atl": [
          0,
          0.3446
        ]
      },
      {
        "inl": 6,
        "outl": 31,
        "atl": [
          0,
          80.1245
        ]
      },
      {
        "inl": 7,
        "outl": 1,
        "atl": [
          0,
          32.0915
        ]
      },
      {
        "inl": 7,
        "outl": 4,
        "atl": [
          0,
          110.7049
        ]
      },
      {
        "inl": 7,
        "outl": 5,
        "atl": [
          0,
          56.1442
        ]
      },
      {
        "inl": 7,
        "outl": 7,
        "atl": [
          0,
          7.8588
        ]
      },
      {
        "inl": 7,
        "outl": 31,
        "atl": [
          0,
          31.3567
        ]
      },
      {
        "inl": 8,
        "outl": 1,
        "atl": [
          0,
          0.0016
        ]
      },
      {
        "inl": 8,
        "outl": 2,
        "atl": [
          0,
          0.0016
        ]
      },
      {
        "inl": 8,
        "outl": 3,
        "atl": [
          0,
          0.0048
        ]
      },
      {
        "inl": 8,
        "outl": 4,
        "atl": [
          0,
          0.0403
        ]
      },
      {
        "inl": 8,
        "outl": 5,
        "atl": [
          0,
          0.0298
        ]
      },
      {
        "inl": 8,
        "outl": 7,
        "atl": [
          0,
          0.0008
        ]
      },
      {
        "inl": 8,
        "outl": 31,
        "atl": [
          0,
          0.0016
        ]
      },
      {
        "inl": 9,
        "outl": 1,
        "atl": [
          0,
          19.4956
        ]
      },
      {
        "inl": 9,
        "outl": 2,
        "atl": [
          0,
          43.4971
        ]
      },
      {
        "inl": 9,
        "outl": 9,
        "atl": [
          0,
          13.7007
        ]
      },
      {
        "inl": 9,
        "outl": 10,
        "atl": [
          0,
          2.6158
        ]
      },
      {
        "inl": 9,
        "outl": 11,
        "atl": [
          0,
          1.016
        ]
      },
      {
        "inl": 9,
        "outl": 12,
        "atl": [
          0,
          8.249
        ]
      },
      {
        "inl": 9,
        "outl": 13,
        "atl": [
          0,
          0.4983
        ]
      },
      {
        "inl": 9,
        "outl": 14,
        "atl": [
          0,
          0.405
        ]
      },
      {
        "inl": 9,
        "outl": 30,
        "atl": [
          0,
          0.6153
        ]
      },
      {
        "inl": 9,
        "outl": 31,
        "atl": [
          0,
          79.577
        ]
      },
      {
        "inl": 10,
        "outl": 1,
        "atl": [
          0,
          53.0913
        ]
      },
      {
        "inl": 10,
        "outl": 2,
        "atl": [
          0,
          41.8977
        ]
      },
      {
        "inl": 10,
        "outl": 4,
        "atl": [
          0,
          3.9702
        ]
      },
      {
        "inl": 10,
        "outl": 5,
        "atl": [
          0,
          8.3387
        ]
      },
      {
        "inl": 10,
        "outl": 9,
        "atl": [
          0,
          31.2892
        ]
      },
      {
        "inl": 10,
        "outl": 10,
        "atl": [
          0,
          36.0496
        ]
      },
      {
        "inl": 10,
        "outl": 11,
        "atl": [
          0,
          31.3267
        ]
      },
      {
        "inl": 10,
        "outl": 12,
        "atl": [
          0,
          39.2981
        ]
      },
      {
        "inl": 10,
        "outl": 13,
        "atl": [
          0,
          4.2777
        ]
      },
      {
        "inl": 10,
        "outl": 14,
        "atl": [
          0,
          2.8037
        ]
      },
      {
        "inl": 10,
        "outl": 22,
        "atl": [
          0,
          0.9208
        ]
      },
      {
        "inl": 10,
        "outl": 23,
        "atl": [
          0,
          0.4939
        ]
      },
      {
        "inl": 10,
        "outl": 30,
        "atl": [
          0,
          1.1644
        ]
      },
      {
        "inl": 10,
        "outl": 31,
        "atl": [
          0,
          112.101
        ]
      },
      {
        "inl": 11,
        "outl": 1,
        "atl": [
          0,
          104.8662
        ]
      },
      {
        "inl": 11,
        "outl": 2,
        "atl": [
          0,
          46.9674
        ]
      },
      {
        "inl": 11,
        "outl": 11,
        "atl": [
          0,
          14.8949
        ]
      },
      {
        "inl": 11,
        "outl": 12,
        "atl": [
          0,
          13.7317
        ]
      },
      {
        "inl": 11,
        "outl": 13,
        "atl": [
          0,
          2.9579
        ]
      },
      {
        "inl": 11,
        "outl": 14,
        "atl": [
          0,
          2.7288
        ]
      },
      {
        "inl": 11,
        "outl": 30,
        "atl": [
          0,
          1.2092
        ]
      },
      {
        "inl": 11,
        "outl": 31,
        "atl": [
          0,
          81.6679
        ]
      },
      {
        "inl": 12,
        "outl": 1,
        "atl": [
          0,
          249.8169
        ]
      },
      {
        "inl": 12,
        "outl": 2,
        "atl": [
          0,
          235.993
        ]
      },
      {
        "inl": 12,
        "outl": 9,
        "atl": [
          0,
          56.3733
        ]
      },
      {
        "inl": 12,
        "outl": 10,
        "atl": [
          0,
          63.6657
        ]
      },
      {
        "inl": 12,
        "outl": 11,
        "atl": [
          0,
          113.7844
        ]
      },
      {
        "inl": 12,
        "outl": 12,
        "atl": [
          0,
          112.8598
        ]
      },
      {
        "inl": 12,
        "outl": 13,
        "atl": [
          0,
          5.8067
        ]
      },
      {
        "inl": 12,
        "outl": 14,
        "atl": [
          0,
          49.7925
        ]
      },
      {
        "inl": 12,
        "outl": 22,
        "atl": [
          0,
          4.0196
        ]
      },
      {
        "inl": 12,
        "outl": 23,
        "atl": [
          0,
          2.5794
        ]
      },
      {
        "inl": 12,
        "outl": 24,
        "atl": [
          0,
          3.1213
        ]
      },
      {
        "inl": 12,
        "outl": 30,
        "atl": [
          0,
          5.5543
        ]
      },
      {
        "inl": 12,
        "outl": 31,
        "atl": [
          0,
          472.8109
        ]
      },
      {
        "inl": 13,
        "outl": 1,
        "atl": [
          0,
          40.15
        ]
      },
      {
        "inl": 13,
        "outl": 2,
        "atl": [
          0,
          12.1873
        ]
      },
      {
        "inl": 13,
        "outl": 31,
        "atl": [
          0,
          13.0681
        ]
      },
      {
        "inl": 14,
        "outl": 2,
        "atl": [
          0,
          15.5875
        ]
      },
      {
        "inl": 14,
        "outl": 9,
        "atl": [
          0,
          7.4428
        ]
      },
      {
        "inl": 14,
        "outl": 10,
        "atl": [
          0,
          7.9175
        ]
      },
      {
        "inl": 14,
        "outl": 11,
        "atl": [
          0,
          17.0374
        ]
      },
      {
        "inl": 14,
        "outl": 12,
        "atl": [
          0,
          25.2214
        ]
      },
      {
        "inl": 14,
        "outl": 13,
        "atl": [
          0,
          4.2513
        ]
      },
      {
        "inl": 14,
        "outl": 14,
        "atl": [
          0,
          14.6054
        ]
      },
      {
        "inl": 14,
        "outl": 22,
        "atl": [
          0,
          0.6116
        ]
      },
      {
        "inl": 14,
        "outl": 23,
        "atl": [
          0,
          0.3742
        ]
      },
      {
        "inl": 14,
        "outl": 24,
        "atl": [
          0,
          0.4204
        ]
      },
      {
        "inl": 14,
        "outl": 30,
        "atl": [
          0,
          3.0271
        ]
      },
      {
        "inl": 14,
        "outl": 31,
        "atl": [
          0,
          16.5775
        ]
      },
      {
        "inl": 15,
        "outl": 1,
        "atl": [
          0,
          0.1842
        ]
      },
      {
        "inl": 15,
        "outl": 2,
        "atl": [
          0,
          1.0826
        ]
      },
      {
        "inl": 15,
        "outl": 7,
        "atl": [
          0,
          0.3672
        ]
      },
      {
        "inl": 15,
        "outl": 10,
        "atl": [
          0,
          0.1801
        ]
      },
      {
        "inl": 15,
        "outl": 12,
        "atl": [
          0,
          0.2502
        ]
      },
      {
        "inl": 15,
        "outl": 15,
        "atl": [
          0,
          0.045
        ]
      },
      {
        "inl": 15,
        "outl": 30,
        "atl": [
          0,
          0.1778
        ]
      },
      {
        "inl": 15,
        "outl": 31,
        "atl": [
          0,
          1.0811
        ]
      },
      {
        "inl": 16,
        "outl": 1,
        "atl": [
          0,
          1.4352
        ]
      },
      {
        "inl": 16,
        "outl": 4,
        "atl": [
          0,
          8.6526
        ]
      },
      {
        "inl": 16,
        "outl": 5,
        "atl": [
          0,
          5.4809
        ]
      },
      {
        "inl": 16,
        "outl": 7,
        "atl": [
          0,
          1.6106
        ]
      },
      {
        "inl": 16,
        "outl": 9,
        "atl": [
          0,
          0.7927
        ]
      },
      {
        "inl": 16,
        "outl": 10,
        "atl": [
          0,
          1.0905
        ]
      },
      {
        "inl": 16,
        "outl": 11,
        "atl": [
          0,
          0.5644
        ]
      },
      {
        "inl": 16,
        "outl": 12,
        "atl": [
          0,
          0.9491
        ]
      },
      {
        "inl": 16,
        "outl": 16,
        "atl": [
          0,
          1.4318
        ]
      },
      {
        "inl": 16,
        "outl": 31,
        "atl": [
          0,
          1.3995
        ]
      },
      {
        "inl": 17,
        "outl": 1,
        "atl": [
          0,
          0.3422
        ]
      },
      {
        "inl": 17,
        "outl": 4,
        "atl": [
          0,
          3.8727
        ]
      },
      {
        "inl": 17,
        "outl": 5,
        "atl": [
          0,
          12.1178
        ]
      },
      {
        "inl": 17,
        "outl": 6,
        "atl": [
          0,
          2.3167
        ]
      },
      {
        "inl": 17,
        "outl": 7,
        "atl": [
          0,
          4.8738
        ]
      },
      {
        "inl": 17,
        "outl": 9,
        "atl": [
          0,
          0.259
        ]
      },
      {
        "inl": 17,
        "outl": 10,
        "atl": [
          0,
          0.6853
        ]
      },
      {
        "inl": 17,
        "outl": 11,
        "atl": [
          0,
          0.1921
        ]
      },
      {
        "inl": 17,
        "outl": 12,
        "atl": [
          0,
          0.2994
        ]
      },
      {
        "inl": 17,
        "outl": 16,
        "atl": [
          0,
          2.6825
        ]
      },
      {
        "inl": 17,
        "outl": 22,
        "atl": [
          0,
          0.0181
        ]
      },
      {
        "inl": 17,
        "outl": 23,
        "atl": [
          0,
          0.0194
        ]
      },
      {
        "inl": 17,
        "outl": 24,
        "atl": [
          0,
          0.1547
        ]
      },
      {
        "inl": 18,
        "outl": 1,
        "atl": [
          0,
          0.662
        ]
      },
      {
        "inl": 18,
        "outl": 4,
        "atl": [
          0,
          0.4286
        ]
      },
      {
        "inl": 18,
        "outl": 5,
        "atl": [
          0,
          2.2415
        ]
      },
      {
        "inl": 18,
        "outl": 6,
        "atl": [
          0,
          0.4071
        ]
      },
      {
        "inl": 18,
        "outl": 7,
        "atl": [
          0,
          0.1736
        ]
      },
      {
        "inl": 18,
        "outl": 10,
        "atl": [
          0,
          0.0072
        ]
      },
      {
        "inl": 18,
        "outl": 11,
        "atl": [
          0,
          0.0053
        ]
      },
      {
        "inl": 18,
        "outl": 12,
        "atl": [
          0,
          0.0038
        ]
      },
      {
        "inl": 18,
        "outl": 16,
        "atl": [
          0,
          0.0252
        ]
      },
      {
        "inl": 18,
        "outl": 31,
        "atl": [
          0,
          0.0041
        ]
      },
      {
        "inl": 19,
        "outl": 5,
        "atl": [
          0,
          0.4873
        ]
      },
      {
        "inl": 19,
        "outl": 7,
        "atl": [
          0,
          1.8194
        ]
      },
      {
        "inl": 19,
        "outl": 10,
        "atl": [
          0,
          0.3408
        ]
      },
      {
        "inl": 19,
        "outl": 12,
        "atl": [
          0,
          0.0637
        ]
      },
      {
        "inl": 19,
        "outl": 15,
        "atl": [
          0,
          0.188
        ]
      },
      {
        "inl": 19,
        "outl": 16,
        "atl": [
          0,
          0.601
        ]
      },
      {
        "inl": 19,
        "outl": 17,
        "atl": [
          0,
          0.0554
        ]
      },
      {
        "inl": 19,
        "outl": 18,
        "atl": [
          0,
          0.0555
        ]
      },
      {
        "inl": 19,
        "outl": 19,
        "atl": [
          0,
          0.5544
        ]
      },
      {
        "inl": 19,
        "outl": 20,
        "atl": [
          0,
          0.0058
        ]
      },
      {
        "inl": 20,
        "outl": 1,
        "atl": [
          0,
          0.0205
        ]
      },
      {
        "inl": 20,
        "outl": 4,
        "atl": [
          0,
          0.1455
        ]
      },
      {
        "inl": 20,
        "outl": 5,
        "atl": [
          0,
          1.6173
        ]
      },
      {
        "inl": 20,
        "outl": 7,
        "atl": [
          0,
          0.0352
        ]
      },
      {
        "inl": 20,
        "outl": 9,
        "atl": [
          0,
          0.0018
        ]
      },
      {
        "inl": 20,
        "outl": 10,
        "atl": [
          0,
          0.0108
        ]
      },
      {
        "inl": 20,
        "outl": 16,
        "atl": [
          0,
          0.0146
        ]
      },
      {
        "inl": 20,
        "outl": 31,
        "atl": [
          0,
          0.0037
        ]
      },
      {
        "inl": 21,
        "outl": 6,
        "atl": [
          0,
          0.0006
        ]
      },
      {
        "inl": 21,
        "outl": 8,
        "atl": [
          0,
          0.001
        ]
      },
      {
        "inl": 21,
        "outl": 10,
        "atl": [
          0,
          0.0065
        ]
      },
      {
        "inl": 21,
        "outl": 12,
        "atl": [
          0,
          0.0059
        ]
      },
      {
        "inl": 21,
        "outl": 13,
        "atl": [
          0,
          0.0018
        ]
      },
      {
        "inl": 21,
        "outl": 14,
        "atl": [
          0,
          0.0077
        ]
      },
      {
        "inl": 21,
        "outl": 15,
        "atl": [
          0,
          0.0048
        ]
      },
      {
        "inl": 21,
        "outl": 16,
        "atl": [
          0,
          0.0011
        ]
      },
      {
        "inl": 21,
        "outl": 17,
        "atl": [
          0,
          0.2848
        ]
      },
      {
        "inl": 21,
        "outl": 18,
        "atl": [
          0,
          0.0198
        ]
      },
      {
        "inl": 21,
        "outl": 19,
        "atl": [
          0,
          0.051
        ]
      },
      {
        "inl": 21,
        "outl": 20,
        "atl": [
          0,
          0.017
        ]
      },
      {
        "inl": 21,
        "outl": 21,
        "atl": [
          0,
          0.0051
        ]
      },
      {
        "inl": 21,
        "outl": 22,
        "atl": [
          0,
          0.0344
        ]
      },
      {
        "inl": 21,
        "outl": 23,
        "atl": [
          0,
          0.0053
        ]
      },
      {
        "inl": 21,
        "outl": 24,
        "atl": [
          0,
          0.0435
        ]
      },
      {
        "inl": 21,
        "outl": 31,
        "atl": [
          0,
          0.0007
        ]
      },
      {
        "inl": 22,
        "outl": 6,
        "atl": [
          0,
          0.0736
        ]
      },
      {
        "inl": 22,
        "outl": 7,
        "atl": [
          0,
          0.0151
        ]
      },
      {
        "inl": 22,
        "outl": 9,
        "atl": [
          0,
          1.3511
        ]
      },
      {
        "inl": 22,
        "outl": 10,
        "atl": [
          0,
          1.6341
        ]
      },
      {
        "inl": 22,
        "outl": 11,
        "atl": [
          0,
          1.0913
        ]
      },
      {
        "inl": 22,
        "outl": 12,
        "atl": [
          0,
          1.7333
        ]
      },
      {
        "inl": 22,
        "outl": 13,
        "atl": [
          0,
          1.3865
        ]
      },
      {
        "inl": 22,
        "outl": 14,
        "atl": [
          0,
          1.5355
        ]
      },
      {
        "inl": 22,
        "outl": 15,
        "atl": [
          0,
          0.7354
        ]
      },
      {
        "inl": 22,
        "outl": 17,
        "atl": [
          0,
          1.3779
        ]
      },
      {
        "inl": 22,
        "outl": 18,
        "atl": [
          0,
          0.0132
        ]
      },
      {
        "inl": 22,
        "outl": 19,
        "atl": [
          0,
          0.1303
        ]
      },
      {
        "inl": 22,
        "outl": 22,
        "atl": [
          0,
          0.7709
        ]
      },
      {
        "inl": 22,
        "outl": 23,
        "atl": [
          0,
          0.3537
        ]
      },
      {
        "inl": 22,
        "outl": 24,
        "atl": [
          0,
          0.3301
        ]
      },
      {
        "inl": 22,
        "outl": 30,
        "atl": [
          0,
          0.1184
        ]
      },
      {
        "inl": 22,
        "outl": 31,
        "atl": [
          0,
          0.1502
        ]
      },
      {
        "inl": 23,
        "outl": 6,
        "atl": [
          0,
          0.0359
        ]
      },
      {
        "inl": 23,
        "outl": 7,
        "atl": [
          0,
          0.1848
        ]
      },
      {
        "inl": 23,
        "outl": 9,
        "atl": [
          0,
          0.7518
        ]
      },
      {
        "inl": 23,
        "outl": 10,
        "atl": [
          0,
          0.3919
        ]
      },
      {
        "inl": 23,
        "outl": 11,
        "atl": [
          0,
          0.2965
        ]
      },
      {
        "inl": 23,
        "outl": 12,
        "atl": [
          0,
          0.4096
        ]
      },
      {
        "inl": 23,
        "outl": 13,
        "atl": [
          0,
          0.4564
        ]
      },
      {
        "inl": 23,
        "outl": 14,
        "atl": [
          0,
          1.5218
        ]
      },
      {
        "inl": 23,
        "outl": 15,
        "atl": [
          0,
          0.4332
        ]
      },
      {
        "inl": 23,
        "outl": 16,
        "atl": [
          0,
          0.0787
        ]
      },
      {
        "inl": 23,
        "outl": 17,
        "atl": [
          0,
          0.7813
        ]
      },
      {
        "inl": 23,
        "outl": 18,
        "atl": [
          0,
          0.0124
        ]
      },
      {
        "inl": 23,
        "outl": 19,
        "atl": [
          0,
          0.135
        ]
      },
      {
        "inl": 23,
        "outl": 22,
        "atl": [
          0,
          0.2242
        ]
      },
      {
        "inl": 23,
        "outl": 23,
        "atl": [
          0,
          0.0217
        ]
      },
      {
        "inl": 23,
        "outl": 24,
        "atl": [
          0,
          0.1854
        ]
      },
      {
        "inl": 23,
        "outl": 30,
        "atl": [
          0,
          0.0544
        ]
      },
      {
        "inl": 23,
        "outl": 31,
        "atl": [
          0,
          0.074
        ]
      },
      {
        "inl": 24,
        "outl": 6,
        "atl": [
          0,
          0.3692
        ]
      },
      {
        "inl": 24,
        "outl": 7,
        "atl": [
          0,
          0.0191
        ]
      },
      {
        "inl": 24,
        "outl": 8,
        "atl": [
          0,
          0.0578
        ]
      },
      {
        "inl": 24,
        "outl": 9,
        "atl": [
          0,
          0.1557
        ]
      },
      {
        "inl": 24,
        "outl": 10,
        "atl": [
          0,
          0.165
        ]
      },
      {
        "inl": 24,
        "outl": 11,
        "atl": [
          0,
          0.1793
        ]
      },
      {
        "inl": 24,
        "outl": 12,
        "atl": [
          0,
          1.5504
        ]
      },
      {
        "inl": 24,
        "outl": 13,
        "atl": [
          0,
          3.329
        ]
      },
      {
        "inl": 24,
        "outl": 14,
        "atl": [
          0,
          0.2006
        ]
      },
      {
        "inl": 24,
        "outl": 15,
        "atl": [
          0,
          1.1036
        ]
      },
      {
        "inl": 24,
        "outl": 16,
        "atl": [
          0,
          0.165
        ]
      },
      {
        "inl": 24,
        "outl": 17,
        "atl": [
          0,
          3.9588
        ]
      },
      {
        "inl": 24,
        "outl": 18,
        "atl": [
          0,
          0.3661
        ]
      },
      {
        "inl": 24,
        "outl": 19,
        "atl": [
          0,
          0.1662
        ]
      },
      {
        "inl": 24,
        "outl": 20,
        "atl": [
          0,
          0.9245
        ]
      },
      {
        "inl": 24,
        "outl": 21,
        "atl": [
          0,
          0.0148
        ]
      },
      {
        "inl": 24,
        "outl": 22,
        "atl": [
          0,
          0.357
        ]
      },
      {
        "inl": 24,
        "outl": 23,
        "atl": [
          0,
          0.0659
        ]
      },
      {
        "inl": 24,
        "outl": 24,
        "atl": [
          0,
          2.2564
        ]
      },
      {
        "inl": 24,
        "outl": 31,
        "atl": [
          0,
          0.0192
        ]
      },
      {
        "inl": 25,
        "outl": 5,
        "atl": [
          0,
          0.0006
        ]
      },
      {
        "inl": 25,
        "outl": 6,
        "atl": [
          0,
          0.0002
        ]
      },
      {
        "inl": 25,
        "outl": 8,
        "atl": [
          0,
          0.0001
        ]
      },
      {
        "inl": 25,
        "outl": 10,
        "atl": [
          0,
          0.0002
        ]
      },
      {
        "inl": 25,
        "outl": 12,
        "atl": [
          0,
          0.0002
        ]
      },
      {
        "inl": 25,
        "outl": 17,
        "atl": [
          0,
          0.0035
        ]
      },
      {
        "inl": 25,
        "outl": 18,
        "atl": [
          0,
          0.0012
        ]
      },
      {
        "inl": 25,
        "outl": 19,
        "atl": [
          0,
          0.0024
        ]
      },
      {
        "inl": 25,
        "outl": 20,
        "atl": [
          0,
          0.0002
        ]
      },
      {
        "inl": 25,
        "outl": 21,
        "atl": [
          0,
          0.0018
        ]
      },
      {
        "inl": 25,
        "outl": 22,
        "atl": [
          0,
          0.0006
        ]
      },
      {
        "inl": 25,
        "outl": 23,
        "atl": [
          0,
          0.001
        ]
      },
      {
        "inl": 25,
        "outl": 24,
        "atl": [
          0,
          0.001
        ]
      },
      {
        "inl": 25,
        "outl": 25,
        "atl": [
          0,
          0.0003
        ]
      },
      {
        "inl": 25,
        "outl": 26,
        "atl": [
          0,
          0.0002
        ]
      },
      {
        "inl": 25,
        "outl": 27,
        "atl": [
          0,
          0.0002
        ]
      },
      {
        "inl": 25,
        "outl": 28,
        "atl": [
          0,
          0.0003
        ]
      },
      {
        "inl": 25,
        "outl": 29,
        "atl": [
          0,
          0.0005
        ]
      },
      {
        "inl": 25,
        "outl": 31,
        "atl": [
          0,
          0.001
        ]
      },
      {
        "inl": 26,
        "outl": 6,
        "atl": [
          0,
          0.0063
        ]
      },
      {
        "inl": 26,
        "outl": 17,
        "atl": [
          0,
          0.0105
        ]
      },
      {
        "inl": 26,
        "outl": 18,
        "atl": [
          0,
          0.0471
        ]
      },
      {
        "inl": 26,
        "outl": 19,
        "atl": [
          0,
          0.0041
        ]
      },
      {
        "inl": 27,
        "outl": 4,
        "atl": [
          0,
          0.0797
        ]
      },
      {
        "inl": 27,
        "outl": 5,
        "atl": [
          0,
          0.7224
        ]
      },
      {
        "inl": 27,
        "outl": 6,
        "atl": [
          0,
          0.0016
        ]
      },
      {
        "inl": 27,
        "outl": 7,
        "atl": [
          0,
          0.5021
        ]
      },
      {
        "inl": 27,
        "outl": 10,
        "atl": [
          0,
          0.0758
        ]
      },
      {
        "inl": 27,
        "outl": 11,
        "atl": [
          0,
          0.0083
        ]
      },
      {
        "inl": 27,
        "outl": 12,
        "atl": [
          0,
          0.0338
        ]
      },
      {
        "inl": 27,
        "outl": 14,
        "atl": [
          0,
          0.0067
        ]
      },
      {
        "inl": 27,
        "outl": 17,
        "atl": [
          0,
          0.0721
        ]
      },
      {
        "inl": 27,
        "outl": 18,
        "atl": [
          0,
          0.0063
        ]
      },
      {
        "inl": 27,
        "outl": 19,
        "atl": [
          0,
          0.0115
        ]
      },
      {
        "inl": 27,
        "outl": 20,
        "atl": [
          0,
          0.002
        ]
      },
      {
        "inl": 27,
        "outl": 31,
        "atl": [
          0,
          0.021
        ]
      },
      {
        "inl": 28,
        "outl": 6,
        "atl": [
          0,
          0.0045
        ]
      },
      {
        "inl": 28,
        "outl": 7,
        "atl": [
          0,
          0.0407
        ]
      },
      {
        "inl": 28,
        "outl": 17,
        "atl": [
          0,
          0.4099
        ]
      },
      {
        "inl": 28,
        "outl": 18,
        "atl": [
          0,
          0.1873
        ]
      },
      {
        "inl": 28,
        "outl": 19,
        "atl": [
          0,
          0.2498
        ]
      },
      {
        "inl": 28,
        "outl": 20,
        "atl": [
          0,
          0.0285
        ]
      },
      {
        "inl": 28,
        "outl": 21,
        "atl": [
          0,
          0.0009
        ]
      },
      {
        "inl": 28,
        "outl": 23,
        "atl": [
          0,
          0.0472
        ]
      },
      {
        "inl": 28,
        "outl": 24,
        "atl": [
          0,
          0.06
        ]
      },
      {
        "inl": 28,
        "outl": 28,
        "atl": [
          0,
          0.0035
        ]
      },
      {
        "inl": 29,
        "outl": 5,
        "atl": [
          0,
          0.0017
        ]
      },
      {
        "inl": 29,
        "outl": 7,
        "atl": [
          0,
          0.0076
        ]
      },
      {
        "inl": 29,
        "outl": 15,
        "atl": [
          0,
          0.0014
        ]
      },
      {
        "inl": 29,
        "outl": 17,
        "atl": [
          0,
          0.0123
        ]
      },
      {
        "inl": 29,
        "outl": 18,
        "atl": [
          0,
          0.009
        ]
      },
      {
        "inl": 29,
        "outl": 19,
        "atl": [
          0,
          0.0023
        ]
      },
      {
        "inl": 29,
        "outl": 20,
        "atl": [
          0,
          0.001
        ]
      },
      {
        "inl": 29,
        "outl": 21,
        "atl": [
          0,
          0
        ]
      },
      {
        "inl": 29,
        "outl": 23,
        "atl": [
          0,
          0.0011
        ]
      },
      {
        "inl": 29,
        "outl": 24,
        "atl": [
          0,
          0.0009
        ]
      },
      {
        "inl": 29,
        "outl": 30,
        "atl": [
          0,
          0.003
        ]
      },
      {
        "inl": 30,
        "outl": 6,
        "atl": [
          0,
          0
        ]
      },
      {
        "inl": 30,
        "outl": 8,
        "atl": [
          0,
          8.0458e-11
        ]
      },
      {
        "inl": 30,
        "outl": 9,
        "atl": [
          0,
          0.0013
        ]
      },
      {
        "inl": 30,
        "outl": 10,
        "atl": [
          0,
          0.0041
        ]
      },
      {
        "inl": 30,
        "outl": 11,
        "atl": [
          0,
          0.0024
        ]
      },
      {
        "inl": 30,
        "outl": 12,
        "atl": [
          0,
          0.0206
        ]
      },
      {
        "inl": 30,
        "outl": 13,
        "atl": [
          0,
          4.9921
        ]
      },
      {
        "inl": 30,
        "outl": 14,
        "atl": [
          0,
          0.2425
        ]
      },
      {
        "inl": 30,
        "outl": 16,
        "atl": [
          0,
          1.2217e-07
        ]
      },
      {
        "inl": 30,
        "outl": 17,
        "atl": [
          0,
          0.7634
        ]
      },
      {
        "inl": 30,
        "outl": 19,
        "atl": [
          0,
          0.0085
        ]
      },
      {
        "inl": 30,
        "outl": 20,
        "atl": [
          0,
          0.0738
        ]
      },
      {
        "inl": 30,
        "outl": 21,
        "atl": [
          0,
          0.0758
        ]
      },
      {
        "inl": 30,
        "outl": 22,
        "atl": [
          0,
          1.7477
        ]
      },
      {
        "inl": 30,
        "outl": 23,
        "atl": [
          0,
          0.0376
        ]
      },
      {
        "inl": 30,
        "outl": 24,
        "atl": [
          0,
          3.9183
        ]
      },
      {
        "inl": 30,
        "outl": 25,
        "atl": [
          0,
          0.0059
        ]
      },
      {
        "inl": 30,
        "outl": 26,
        "atl": [
          0,
          0.0261
        ]
      },
      {
        "inl": 30,
        "outl": 27,
        "atl": [
          0,
          3.2339e-07
        ]
      },
      {
        "inl": 30,
        "outl": 28,
        "atl": [
          0,
          2.5793e-07
        ]
      },
      {
        "inl": 30,
        "outl": 29,
        "atl": [
          0,
          0.0036
        ]
      },
      {
        "inl": 31,
        "outl": 1,
        "atl": [
          0,
          584.0056
        ]
      },
      {
        "inl": 31,
        "outl": 2,
        "atl": [
          0,
          275.4586
        ]
      },
      {
        "inl": 31,
        "outl": 3,
        "atl": [
          0,
          73.9275
        ]
      },
      {
        "inl": 31,
        "outl": 4,
        "atl": [
          0,
          302.8967
        ]
      },
      {
        "inl": 31,
        "outl": 5,
        "atl": [
          0,
          410.9106
        ]
      },
      {
        "inl": 31,
        "outl": 6,
        "atl": [
          0,
          289.6075
        ]
      },
      {
        "inl": 31,
        "outl": 7,
        "atl": [
          0,
          79.5628
        ]
      },
      {
        "inl": 31,
        "outl": 8,
        "atl": [
          0,
          5.1372e-06
        ]
      },
      {
        "inl": 31,
        "outl": 9,
        "atl": [
          0,
          36.584
        ]
      },
      {
        "inl": 31,
        "outl": 10,
        "atl": [
          0,
          157.1396
        ]
      },
      {
        "inl": 31,
        "outl": 11,
        "atl": [
          0,
          12.0094
        ]
      },
      {
        "inl": 31,
        "outl": 12,
        "atl": [
          0,
          734.1484
        ]
      },
      {
        "inl": 31,
        "outl": 13,
        "atl": [
          0,
          29.8941
        ]
      },
      {
        "inl": 31,
        "outl": 14,
        "atl": [
          0,
          16.8811
        ]
      },
      {
        "inl": 31,
        "outl": 15,
        "atl": [
          0,
          0.0001
        ]
      },
      {
        "inl": 31,
        "outl": 16,
        "atl": [
          0,
          2.8264
        ]
      },
      {
        "inl": 31,
        "outl": 17,
        "atl": [
          0,
          2.6191
        ]
      },
      {
        "inl": 31,
        "outl": 18,
        "atl": [
          0,
          0.5729
        ]
      },
      {
        "inl": 31,
        "outl": 19,
        "atl": [
          0,
          0.3068
        ]
      },
      {
        "inl": 31,
        "outl": 20,
        "atl": [
          0,
          0.0061
        ]
      },
      {
        "inl": 31,
        "outl": 21,
        "atl": [
          0,
          0.0523
        ]
      },
      {
        "inl": 31,
        "outl": 22,
        "atl": [
          0,
          0.8114
        ]
      },
      {
        "inl": 31,
        "outl": 23,
        "atl": [
          0,
          0.6868
        ]
      },
      {
        "inl": 31,
        "outl": 24,
        "atl": [
          0,
          1.1685
        ]
      },
      {
        "inl": 31,
        "outl": 25,
        "atl": [
          0,
          0.0016
        ]
      },
      {
        "inl": 31,
        "outl": 26,
        "atl": [
          0,
          0.0097
        ]
      },
      {
        "inl": 31,
        "outl": 27,
        "atl": [
          0,
          0.4563
        ]
      },
      {
        "inl": 31,
        "outl": 28,
        "atl": [
          0,
          0.3099
        ]
      },
      {
        "inl": 31,
        "outl": 29,
        "atl": [
          0,
          0.0085
        ]
      }
    ],
    "val": [
      {
        "na": false,
        "vertex.names": "1-Phytoplankton- Primary",
        "input": 4380.9247,
        "export": 0,
        "respiration": 888.7035,
        "output": 888.7035,
        "storage": 22.7548,
        "living": true
      },
      {
        "na": false,
        "vertex.names": "2-Bacteria",
        "input": 0,
        "export": 0,
        "respiration": 697.5538,
        "output": 697.5538,
        "storage": 4.2405,
        "living": true
      },
      {
        "na": false,
        "vertex.names": "3-Microzooplankton",
        "input": 0,
        "export": 0,
        "respiration": 400.8716,
        "output": 400.8716,
        "storage": 3.657,
        "living": true
      },
      {
        "na": false,
        "vertex.names": "4-Small copepods",
        "input": 0,
        "export": 0,
        "respiration": 529.1669,
        "output": 529.1669,
        "storage": 11.561,
        "living": true
      },
      {
        "na": false,
        "vertex.names": "5-Large Copepods",
        "input": 0,
        "export": 0,
        "respiration": 724.5868,
        "output": 724.5868,
        "storage": 14.53,
        "living": true
      },
      {
        "na": false,
        "vertex.names": "6-Gelatinous Zooplankton",
        "input": 0,
        "export": 0,
        "respiration": 317.5755,
        "output": 317.5755,
        "storage": 5.1095,
        "living": true
      },
      {
        "na": false,
        "vertex.names": "7-Micronekton",
        "input": 0,
        "export": 0,
        "respiration": 141.0845,
        "output": 141.0845,
        "storage": 7.42,
        "living": true
      },
      {
        "na": false,
        "vertex.names": "8-Mesopelagics",
        "input": 0,
        "export": 0,
        "respiration": 0.0215,
        "output": 0.0215,
        "storage": 0.0391,
        "living": true
      },
      {
        "na": false,
        "vertex.names": "9-Macrobenthos- polychaet",
        "input": 0,
        "export": 0,
        "respiration": 20.9663,
        "output": 20.9663,
        "storage": 8.3332,
        "living": true
      },
      {
        "na": false,
        "vertex.names": "10-Macrobenthos- crustace",
        "input": 0,
        "export": 0,
        "respiration": 90.9266,
        "output": 90.9266,
        "storage": 16.5227,
        "living": true
      },
      {
        "na": false,
        "vertex.names": "11-Macrobenthos- molluscs",
        "input": 0,
        "export": 0,
        "respiration": 76.6156,
        "output": 76.6156,
        "storage": 15.8797,
        "living": true
      },
      {
        "na": false,
        "vertex.names": "12-Macrobenthos- other",
        "input": 0,
        "export": 0.5839,
        "respiration": 430.7174,
        "output": 431.3013,
        "storage": 78.1411,
        "living": true
      },
      {
        "na": false,
        "vertex.names": "13-Megabenthos- filterers",
        "input": 0,
        "export": 0.0308,
        "respiration": 7.5229,
        "output": 7.5537,
        "storage": 6.0262,
        "living": true
      },
      {
        "na": false,
        "vertex.names": "14-Megabenthos- other",
        "input": 0,
        "export": 0,
        "respiration": 22.3428,
        "output": 22.3428,
        "storage": 5.6857,
        "living": true
      },
      {
        "na": false,
        "vertex.names": "15-Shrimp et al.",
        "input": 0,
        "export": 0.0001,
        "respiration": 0.8566,
        "output": 0.8567,
        "storage": 0.3333,
        "living": true
      },
      {
        "na": false,
        "vertex.names": "16-Larval-juv fish- all",
        "input": 0,
        "export": 0.2391,
        "respiration": 9.2769,
        "output": 9.5161,
        "storage": 0.481,
        "living": true
      },
      {
        "na": false,
        "vertex.names": "17-Small Pelagics- commer",
        "input": 0,
        "export": 0,
        "respiration": 8.5941,
        "output": 8.5941,
        "storage": 12.4821,
        "living": true
      },
      {
        "na": false,
        "vertex.names": "18-Small Pelagics- other",
        "input": 0,
        "export": 0.0023,
        "respiration": 0.6057,
        "output": 0.608,
        "storage": 1.6714,
        "living": true
      },
      {
        "na": false,
        "vertex.names": "19-Small Pelagics- squid",
        "input": 0,
        "export": 0.0222,
        "respiration": 0.9889,
        "output": 1.0111,
        "storage": 1.3334,
        "living": true
      },
      {
        "na": false,
        "vertex.names": "20-Small Pelagics- anadro",
        "input": 0,
        "export": 0.0047,
        "respiration": 0.4412,
        "output": 0.4459,
        "storage": 0.817,
        "living": true
      },
      {
        "na": false,
        "vertex.names": "21-Medium Pelagics- (pisc",
        "input": 0,
        "export": 0.1717,
        "respiration": 0.1685,
        "output": 0.3402,
        "storage": 0.1921,
        "living": true
      },
      {
        "na": false,
        "vertex.names": "22-Demersals- benthivores",
        "input": 0,
        "export": 0.0027,
        "respiration": 3.2815,
        "output": 3.2842,
        "storage": 11.9818,
        "living": true
      },
      {
        "na": false,
        "vertex.names": "23-Demersals- omnivores",
        "input": 0,
        "export": 0.2845,
        "respiration": 1.0775,
        "output": 1.362,
        "storage": 6.5638,
        "living": true
      },
      {
        "na": false,
        "vertex.names": "24-Demersals- piscivores",
        "input": 0,
        "export": 0,
        "respiration": 3.7631,
        "output": 3.7631,
        "storage": 6.0313,
        "living": true
      },
      {
        "na": false,
        "vertex.names": "25-Sharks- pelagics",
        "input": 0,
        "export": 0.0024,
        "respiration": 0.0053,
        "output": 0.0078,
        "storage": 0.0283,
        "living": true
      },
      {
        "na": false,
        "vertex.names": "26-Highly Migratory Speci",
        "input": 0,
        "export": 0,
        "respiration": 0.032,
        "output": 0.032,
        "storage": 0.0362,
        "living": true
      },
      {
        "na": false,
        "vertex.names": "27-Baleen Whales",
        "input": 0,
        "export": 0.0001,
        "respiration": 1.0868,
        "output": 1.087,
        "storage": 0.4156,
        "living": true
      },
      {
        "na": false,
        "vertex.names": "28-Odontocetes",
        "input": 0,
        "export": 0,
        "respiration": 0.7186,
        "output": 0.7186,
        "storage": 0.0817,
        "living": true
      },
      {
        "na": false,
        "vertex.names": "29-Sea Birds",
        "input": 0,
        "export": 0,
        "respiration": 0.0278,
        "output": 0.0278,
        "storage": 0.0105,
        "living": true
      },
      {
        "na": false,
        "vertex.names": "30-Discards",
        "input": 0,
        "export": 0,
        "respiration": 0,
        "output": 0,
        "storage": 11.8263,
        "living": false
      },
      {
        "na": false,
        "vertex.names": "31-Detritus- POC",
        "input": 0,
        "export": 0,
        "respiration": 0,
        "output": 0,
        "storage": 57.6633,
        "living": false
      }
    ]
  },
  "Middle Atlantic Bight": {
    "gal": {
      "n": 32,
      "mnext": 376,
      "directed": true,
      "hyper": false,
      "loops": true,
      "multiple": false,
      "bipartite": false,
      "balanced": true
    },
    "mel": [
      {
        "inl": 2,
        "outl": 1,
        "atl": [
          0,
          386.5082
        ]
      },
      {
        "inl": 2,
        "outl": 32,
        "atl": [
          0,
          1952.5586
        ]
      },
      {
        "inl": 3,
        "outl": 1,
        "atl": [
          0,
          170.7909
        ]
      },
      {
        "inl": 3,
        "outl": 2,
        "atl": [
          0,
          383.283
        ]
      },
      {
        "inl": 3,
        "outl": 3,
        "atl": [
          0,
          101.1005
        ]
      },
      {
        "inl": 3,
        "outl": 32,
        "atl": [
          0,
          354.8373
        ]
      },
      {
        "inl": 4,
        "outl": 1,
        "atl": [
          0,
          672.6213
        ]
      },
      {
        "inl": 4,
        "outl": 3,
        "atl": [
          0,
          204.2847
        ]
      },
      {
        "inl": 4,
        "outl": 4,
        "atl": [
          0,
          67.5365
        ]
      },
      {
        "inl": 4,
        "outl": 32,
        "atl": [
          0,
          112.608
        ]
      },
      {
        "inl": 5,
        "outl": 1,
        "atl": [
          0,
          487.1889
        ]
      },
      {
        "inl": 5,
        "outl": 3,
        "atl": [
          0,
          42.8047
        ]
      },
      {
        "inl": 5,
        "outl": 4,
        "atl": [
          0,
          199.1141
        ]
      },
      {
        "inl": 5,
        "outl": 5,
        "atl": [
          0,
          72.6256
        ]
      },
      {
        "inl": 5,
        "outl": 6,
        "atl": [
          0,
          19.4792
        ]
      },
      {
        "inl": 5,
        "outl": 10,
        "atl": [
          0,
          1.812
        ]
      },
      {
        "inl": 5,
        "outl": 12,
        "atl": [
          0,
          3.2902
        ]
      },
      {
        "inl": 5,
        "outl": 32,
        "atl": [
          0,
          17.1062
        ]
      },
      {
        "inl": 6,
        "outl": 1,
        "atl": [
          0,
          58.7197
        ]
      },
      {
        "inl": 6,
        "outl": 2,
        "atl": [
          0,
          11.1825
        ]
      },
      {
        "inl": 6,
        "outl": 3,
        "atl": [
          0,
          29.8104
        ]
      },
      {
        "inl": 6,
        "outl": 4,
        "atl": [
          0,
          145.2605
        ]
      },
      {
        "inl": 6,
        "outl": 5,
        "atl": [
          0,
          179.5502
        ]
      },
      {
        "inl": 6,
        "outl": 6,
        "atl": [
          0,
          11.0596
        ]
      },
      {
        "inl": 6,
        "outl": 8,
        "atl": [
          0,
          2.2152
        ]
      },
      {
        "inl": 6,
        "outl": 16,
        "atl": [
          0,
          4.2747
        ]
      },
      {
        "inl": 6,
        "outl": 17,
        "atl": [
          0,
          5.5461
        ]
      },
      {
        "inl": 6,
        "outl": 18,
        "atl": [
          0,
          1.6873
        ]
      },
      {
        "inl": 6,
        "outl": 19,
        "atl": [
          0,
          1.0549
        ]
      },
      {
        "inl": 6,
        "outl": 20,
        "atl": [
          0,
          0.2634
        ]
      },
      {
        "inl": 6,
        "outl": 32,
        "atl": [
          0,
          5.995
        ]
      },
      {
        "inl": 7,
        "outl": 1,
        "atl": [
          0,
          129.6586
        ]
      },
      {
        "inl": 7,
        "outl": 4,
        "atl": [
          0,
          343.3921
        ]
      },
      {
        "inl": 7,
        "outl": 5,
        "atl": [
          0,
          174.0995
        ]
      },
      {
        "inl": 7,
        "outl": 6,
        "atl": [
          0,
          0.9809
        ]
      },
      {
        "inl": 7,
        "outl": 7,
        "atl": [
          0,
          24.0242
        ]
      },
      {
        "inl": 7,
        "outl": 32,
        "atl": [
          0,
          114.1447
        ]
      },
      {
        "inl": 8,
        "outl": 1,
        "atl": [
          0,
          0.0688
        ]
      },
      {
        "inl": 8,
        "outl": 2,
        "atl": [
          0,
          0.0687
        ]
      },
      {
        "inl": 8,
        "outl": 3,
        "atl": [
          0,
          0.2063
        ]
      },
      {
        "inl": 8,
        "outl": 4,
        "atl": [
          0,
          1.7186
        ]
      },
      {
        "inl": 8,
        "outl": 5,
        "atl": [
          0,
          1.2847
        ]
      },
      {
        "inl": 8,
        "outl": 7,
        "atl": [
          0,
          0.0345
        ]
      },
      {
        "inl": 8,
        "outl": 31,
        "atl": [
          0,
          0.0685
        ]
      },
      {
        "inl": 9,
        "outl": 1,
        "atl": [
          0,
          39.4779
        ]
      },
      {
        "inl": 9,
        "outl": 2,
        "atl": [
          0,
          80.6581
        ]
      },
      {
        "inl": 9,
        "outl": 7,
        "atl": [
          0,
          14.8428
        ]
      },
      {
        "inl": 9,
        "outl": 9,
        "atl": [
          0,
          26.546
        ]
      },
      {
        "inl": 9,
        "outl": 10,
        "atl": [
          0,
          3.9692
        ]
      },
      {
        "inl": 9,
        "outl": 11,
        "atl": [
          0,
          2.3559
        ]
      },
      {
        "inl": 9,
        "outl": 12,
        "atl": [
          0,
          16.279
        ]
      },
      {
        "inl": 9,
        "outl": 13,
        "atl": [
          0,
          0.7688
        ]
      },
      {
        "inl": 9,
        "outl": 14,
        "atl": [
          0,
          0.8282
        ]
      },
      {
        "inl": 9,
        "outl": 31,
        "atl": [
          0,
          0.9824
        ]
      },
      {
        "inl": 9,
        "outl": 32,
        "atl": [
          0,
          131.7429
        ]
      },
      {
        "inl": 10,
        "outl": 1,
        "atl": [
          0,
          16.8233
        ]
      },
      {
        "inl": 10,
        "outl": 2,
        "atl": [
          0,
          15.3507
        ]
      },
      {
        "inl": 10,
        "outl": 4,
        "atl": [
          0,
          1.3103
        ]
      },
      {
        "inl": 10,
        "outl": 5,
        "atl": [
          0,
          2.7965
        ]
      },
      {
        "inl": 10,
        "outl": 7,
        "atl": [
          0,
          5.6644
        ]
      },
      {
        "inl": 10,
        "outl": 9,
        "atl": [
          0,
          13.9944
        ]
      },
      {
        "inl": 10,
        "outl": 10,
        "atl": [
          0,
          12.3516
        ]
      },
      {
        "inl": 10,
        "outl": 11,
        "atl": [
          0,
          17.5584
        ]
      },
      {
        "inl": 10,
        "outl": 12,
        "atl": [
          0,
          15.1366
        ]
      },
      {
        "inl": 10,
        "outl": 13,
        "atl": [
          0,
          1.4856
        ]
      },
      {
        "inl": 10,
        "outl": 14,
        "atl": [
          0,
          1.1819
        ]
      },
      {
        "inl": 10,
        "outl": 22,
        "atl": [
          0,
          0.3656
        ]
      },
      {
        "inl": 10,
        "outl": 23,
        "atl": [
          0,
          0.1794
        ]
      },
      {
        "inl": 10,
        "outl": 31,
        "atl": [
          0,
          0.5582
        ]
      },
      {
        "inl": 10,
        "outl": 32,
        "atl": [
          0,
          34.4011
        ]
      },
      {
        "inl": 11,
        "outl": 1,
        "atl": [
          0,
          174.5002
        ]
      },
      {
        "inl": 11,
        "outl": 2,
        "atl": [
[truncated: 2,326,215 more chars]
